# Supplementary material for: Genome-Wide Survey of Leucine-Rich Repeat Receptor-Like Protein Kinase Genes and CRISPR/Cas9-Targeted Mutagenesis BnBRI1 in Brassica napus
Source: Front Plant Sci. 2022 Apr 12;13:865132. doi: 10.3389/fpls.2022.865132 (PMC9039726; doi:10.3389/fpls.2022.865132)
Supplement: Supplementary file 1 [file Data_Sheet_1.xlsx]

## Sheet: Supplementary Table 1
The PCR amplified primer sets for identification the target-site mutations.
Primer	Sequence(5’ to 3’)
BnBRI1-P1	attgTATCTGTTTATTCTCAACTT
BnBRI1-P2	aaacAAGTTGAGAATAAACAGATA
Bri-A01-F	GGAAGAGGTACGCTTACATC
Bri-A01-R	CTACCCGCAAGAGATGGCA
Bri-A06C07-2F	CGACTGTCGGAGCTTGATA
Bri-A06-2R	GGAGTTACCATGCCCTTCAC
Bri1-A08-F	ACCGGTCAGATTCCTAGA
Bri1-A08-R	CGTGAACCAGTTCAGTTTCAA
Bri1-C01-2F	CTTGAGTTTCAAGGAATCAGG
Bri1-C01-2R	TAAGTGCCGACATCGCCGT
Bri1-C03-F	AACGACGGGATGAATAAACT
Bri1-C03-R	GTTAACAAATTGTTGGACAGG
Bri1-C07-3R	CATCGCGCTCATCAGCCTA
qBnBri1-all-2F	TGGCTATMAAGAAACTGATCCA
qBnBri1-all-2R	CTCTTCTCCGACTTTGCA
BnUBC21-qF	CCTCTGCAGCCTCCTCAAGT
BnUBC21-qR	CATATCTCCCCTGTCTTGAAATGC

## Sheet: Supplementary Table 2
Characteristics of the 444 identified LRR-RLK genes in B. napus.
Gene name	Gene ID	Tranascript ID	Protein ID	Homologous genes in A. thaliana	Gene name in previous studied	Length of signal peptides	Position of LRR domains	Position of TM	Position of Kinase	Chromosome	Position(start)	Position(End)	Positive and negative chain	Subfamily	Length of a.a	Protein Moleculer Weight/Dak	pI
BnLRR-RLK-1A-1	ZS11A01G000700	GWHTANRE000717	GWHPANRE000717	AT4G39400.1	ATBRI1; BIN1; BRI1; CBB2; DWF2	24	LRR_8[488-546];LRR_8[512-571];LRR_1[246-267];LRR_1[366-387];LRR_1[417-438];LRRNT_2[35-68]	[790-812]	Pkinase[881-1151]	chrA01	366006	370013	+	Xb-1	1194	130017	6.44
BnLRR-RLK-1A-2	ZS11A01G001810	GWHTANRE000837	GWHPANRE000837	AT4G37250.1	NA	24	LRRNT_2[26-66];LRR_6[210-224]	[328-350]	Pkinase[446-736]	chrA01	983251	986334	+	III	759	82535.7	7.59
BnLRR-RLK-1A-3	ZS11A01G002570	GWHTANRE000927	GWHPANRE000927	AT4G36180.1	MUL	21	LRR_8[381-439];LRR_8[500-558];LRR_8[523-583];LRR_8[573-631];LRR_8[641-701];LRR_1[452-474];LRR_1[548-570];LRR_1[641-663];LRRNT_2[26-64]	[748-770]	Pkinase[872-1102]	chrA01	1395595	1400351	+	VII-3	1125	122693	6.35
BnLRR-RLK-1A-4	ZS11A01G004000	GWHTANRE001094	GWHPANRE001094	AT4G34220.1	RDK1	24	LRRNT_2[26-65]	[338-360]	Pkinase[485-741]	chrA01	2112876	2115967	+	III	748	81318.7	7.63
BnLRR-RLK-1A-5	ZS11A01G004570	GWHTANRE001156	GWHPANRE001156	un	NA	26	LRRNT_2[27-66]	[228-250]	Pkinase[292-562]	chrA01	2373260	2376775	+	II	616	68368.1	5.42
BnLRR-RLK-1A-6	ZS11A01G006930	GWHTANRE001415	GWHPANRE001415	AT4G30520.1	CIK3; SARK	27	LRRNT_2[32-71];LRR_8[123-181];LRR_1[123-145]	no predicted	Pkinase[257-402]	chrA01	3594875	3597656	+	II	532	58496.2	6.78
BnLRR-RLK-1A-7	ZS11A01G008640	GWHTANRE001612	GWHPANRE001612	AT4G28650.1	MIK1; PXL2	0	LRR_8[101-160];LRR_8[149-208];LRR_1[175-192]	[258-280]	Pkinase[325-597]	chrA01	4652223	4656155	+	XI-1	639	70114.5	7.75
BnLRR-RLK-1A-8	ZS11A01G008750	GWHTANRE001624	GWHPANRE001624	AT4G28490.1	HAE; HAESA; RLK5	21	LRR_8[139-198];LRR_8[500-559];LRRNT_2[23-62];LRR_1[140-161];LRR_1[549-570];LRR_6[236-250]	[627-649]	Pkinase[688-912]	chrA01	4723966	4727520	-	XI-1	998	109002	6.71
BnLRR-RLK-1A-9	ZS11A01G009970	GWHTANRE001764	GWHPANRE001764	AT4G18640.1	MDIS2; MRH	27	LRRNT_2[26-64]	[302-324]	Pkinase[380-627]	chrA01	5437559	5441495	+	VI-2	660	74328.2	6.47
BnLRR-RLK-1A-10	ZS11A01G011040	GWHTANRE001893	GWHPANRE001893	AT4G20140.1	GSO1	19	LRR_8[244-303];LRR_8[268-325];LRR_8[341-400];LRR_8[365-424];LRR_8[509-568];LRR_8[776-832];LRR_4[796-832];LRR_1[100-122];LRR_1[365-384];LRR_1[509-531];LRR_1[652-674];LRR_1[797-814];LRRNT_2[28-70]	[881-903]	Pkinase[963-1240]	chrA01	6160506	6165204	+	XI-1	1256	137599	5.51
BnLRR-RLK-1A-11	ZS11A01G011500	GWHTANRE001949	GWHPANRE001949	un	NA	33	LRR_8[182-240];LRR_8[445-500];LRR_8[516-575];LRR_1[467-487];LRRNT_2[37-82];LRR_6[302-317];LRR_6[372-388]	[646-668]	Pkinase[786-995]	chrA01	6408302	6412249	+	III	1066	115229	6.12
BnLRR-RLK-1A-12	ZS11A01G012500	GWHTANRE002063	GWHPANRE002063	AT4G22130.1	SRF8	24	LRR_8[116-176];LRRNT_2[28-67]	[290-312]	Pkinase[399-671]	chrA01	6976053	6980775	+	V	706	76385.8	6.88
BnLRR-RLK-1A-13	ZS11A01G013010	GWHTANRE002118	GWHPANRE002118	AT4G22730.1	NA	24	LRRNT_2[25-65];LRR_1[142-163]	[310-332]	Pkinase[424-625]	chrA01	7250061	7253226	+	IV	687	75258.9	6.27
BnLRR-RLK-1A-14	ZS11A01G014240	GWHTANRE002254	GWHPANRE002254	un	NA	20	LRR_8[80-125];LRR_8[138-196];LRRNT_2[24-60];LRR_1[185-206]	[249-271]	Pkinase[332-594]	chrA01	8206861	8210147	+	III	628	69318.2	6.16
BnLRR-RLK-1A-15	ZS11A01G016840	GWHTANRE002542	GWHPANRE002542	AT4G26540.1	RGFR3; RGI3	24	LRR_8[94-153];LRR_8[117-177];LRR_8[315-370];LRR_8[454-514];LRR_8[601-656];LRRNT_2[26-65]	no predicted	Pkinase[765-970]	chrA01	9654269	9658248	-	XI-1	1092	118938	5.42
BnLRR-RLK-1A-16	ZS11A01G023260	GWHTANRE003237	GWHPANRE003237	un	NA	19	LRR[39-209]	[289-311]	Pkinase[406-660]	chrA01	14042381	14045189	-	III	681	75350.2	8
BnLRR-RLK-1A-17	ZS11A01G023820	GWHTANRE003299	GWHPANRE003299	AT3G20190.1	NA	0	LRRNT_2[46-87];LRR_8[139-199]	[265-287]	Pkinase[363-629]	chrA01	14559826	14563390	-	III	785	87934.3	7.3
BnLRR-RLK-1A-18	ZS11A01G025390	GWHTANRE003476	GWHPANRE003476	AT3G46330.1	NA	25	LRR_8[417-473]	[516-538]	Pkinase[572-835]	chrA01	16082650	16086984	+	I-1	880	98886.5	7.16
BnLRR-RLK-1A-19	ZS11A01G029460	GWHTANRE003935	GWHPANRE003935	AT1G60630.1	NA	21	LRRNT_2[21-53]	[250-272]	Pkinase[348-603]	chrA01	22254293	22256597	-	III	642	70775.9	8.03
BnLRR-RLK-1A-20	ZS11A01G029610	GWHTANRE003953	GWHPANRE003953	un	NA	0	LRR_8[32-91];LRR_1[56-78]	[175-197]	Pkinase[237-508]	chrA01	22358466	22361824	-	II	568	62480.2	8.04
BnLRR-RLK-1A-21	ZS11A01G031260	GWHTANRE004139	GWHPANRE004139	AT3G23750.1	BARK1	23	LRR_8[87-144];LRRNT_2[23-60];LRRNT_2[321-359]	[482-504]	Pkinase[583-855]	chrA01	23874031	23877909	-	IX	933	99897.9	5.45
BnLRR-RLK-1A-22	ZS11A01G034630	GWHTANRE004503	GWHPANRE004503	AT3G19700.1	HAIKU2; IKU2	19	LRR_8[372-423];LRR_8[508-566];LRRNT_2[25-64]	[610-632]	Pkinase[672-879]	chrA01	26562720	26565959	-	XI-1	964	107037	8.15
BnLRR-RLK-1A-23	ZS11A01G035980	GWHTANRE004649	GWHPANRE004649	AT3G17840.1	RLK902	26	LRRNT_2[30-66]	[263-285]	Pkinase[353-618]	chrA01	27495827	27498871	-	III	632	68201	5.34
BnLRR-RLK-1A-24	ZS11A01G036180	GWHTANRE004670	GWHPANRE004670	AT1G51800.1	IOS1	22	LRR_8[415-471]	[518-537]	Pkinase[596-826]	chrA01	27667235	27671430	+	I-1	903	100569	6.55
BnLRR-RLK-1A-25	ZS11A01G036230	GWHTANRE004675	GWHPANRE004675	AT1G51800.1	IOS1	21	LRR[384-452]	[491-510]	Pkinase[560-828]	chrA01	27694010	27698868	+	I-1	905	100634	6.61
BnLRR-RLK-1A-26	ZS11A01G038480	GWHTANRE004920	GWHPANRE004920	AT3G14350.1	SRF7	26	LRRNT_2[30-71]	[294-316]	Pkinase[426-695]	chrA01	29033413	29037997	+	V	724	77791.9	6.4
BnLRR-RLK-2A-1	ZS11A02G002270	GWHTANRE006004	GWHPANRE006004	AT5G16590.1	LRR1	23	LRRNT_2[26-61]	[236-258]	Pkinase[335-594]	chrA02	1228727	1231424	-	III	613	65884.6	8.33
BnLRR-RLK-2A-2	ZS11A02G008730	GWHTANRE006737	GWHPANRE006737	AT5G20690.1	LURE1; PRK6	27	LRR_8[115-176];LRRNT_2[25-64]	[371-393]	Pkinase[370-631]	chrA02	4444637	4446978	+	III	638	70120	8.59
BnLRR-RLK-2A-3	ZS11A02G010420	GWHTANRE006930	GWHPANRE006930	AT5G59650.1	NA	0	LRR_8[147-207];LRR_4[171-208]	[244-266]	Pkinase[320-584]	chrA02	5489285	5492630	-	I-1	588	64881.2	6.51
BnLRR-RLK-2A-4	ZS11A02G011190	GWHTANRE007008	GWHPANRE007008	un	NA	0	LRRNT_2[44-80];LRR_1[135-155];LRR_1[158-179];LRR_1[205-225]	[283-305]	Pkinase[361-624]	chrA02	5872607	5875804	-	III	656	71940	7.73
BnLRR-RLK-2A-5	ZS11A02G013750	GWHTANRE007299	GWHPANRE007299	AT5G53890.1	AtPSKR2; PSKR2	17	LRR_8[162-221];LRR_8[235-292];LRR_8[356-411];LRR_8[445-501];LRR_8[466-525];LRR_1[186-208];LRR_1[210-229];LRR_1[467-488];LRR_1[490-512];LRRNT_2[25-62];LRR_6[184-198]	[583-605]	Pkinase[656-923]	chrA02	7600217	7603956	-	Xb-1	938	103695	6.6
BnLRR-RLK-2A-6	ZS11A02G017770	GWHTANRE007772	GWHPANRE007772	AT1G68400.1	NA	27	LRRNT_2[27-63]	[273-295]	Pkinase[363-446]	chrA02	10433332	10435507	-	III	472	52217.7	9.11
BnLRR-RLK-2A-7	ZS11A02G018640	GWHTANRE007874	GWHPANRE007874	AT1G69270.1	ATRPK1; RPK1	22	LRRNT_2[30-67]	[174-196]	Pkinase[238-505]	chrA02	11088332	11090407	-	XV	515	57447.9	7.26
BnLRR-RLK-2A-8	ZS11A02G020590	GWHTANRE008101	GWHPANRE008101	AT1G72300.1	PSY1R	33	LRR_8[467-518];LRRNT_2[38-74];LRR_1[617-639]	[706-728]	Pkinase[793-1062]	chrA02	12532817	12536490	-	Xb-1	1077	119106	6.07
BnLRR-RLK-2A-9	ZS11A02G020720	GWHTANRE008114	GWHPANRE008114	AT1G72460.1	PRK8	18	LRR_8[114-175];LRRNT_2[23-63]	[253-272]	Pkinase[355-609]	chrA02	12601982	12604644	+	III	625	68640.2	5.55
BnLRR-RLK-2A-10	ZS11A02G025270	GWHTANRE008610	GWHPANRE008610	AT1G79620.1	VRLK1	27	LRRNT_2[36-72]	[567-589]	Pkinase[641-907]	chrA02	15758744	15768944	-	VIII-1	976	106797	7.07
BnLRR-RLK-2A-11	ZS11A02G026110	GWHTANRE008707	GWHPANRE008707	AT5G63930.1	NA	25	LRRNT_2[28-66]	[737-759]	Pkinase[809-974]	chrA02	16242473	16246588	-	XI-1	976	106262	8.13
BnLRR-RLK-2A-12	ZS11A02G031390	GWHTANRE009289	GWHPANRE009289	AT5G44700.1	EDA23; GSO2	22	LRR_8[285-324];LRR_8[362-421];LRR_8[506-565];LRR_8[649-708];LRR_8[774-829];LRR_4[121-161];LRR_1[96-118];LRR_1[145-167];LRR_1[241-260];LRR_1[289-309];LRR_1[362-384];LRR_1[506-528];LRR_1[649-671];LRR_1[794-810];LRRNT_2[27-68];LRR_6[289-303];LRR_6[503-519];LRR_6[792-807]	[874-896]	Pkinase[952-1220]	chrA02	22839988	22843987	-	XI-1	1243	135615	5.43
BnLRR-RLK-2A-13	ZS11A02G031530	GWHTANRE009305	GWHPANRE009305	AT3G47090.1	NA	0	LRRNT_2[12-49]	[624-646]	Pkinase[683-901]	chrA02	22958275	22961512	+	XII-1	989	108525	7.7
BnLRR-RLK-2A-14	ZS11A02G031610	GWHTANRE009315	GWHPANRE009315	AT5G20480.1	EFR	24	LRR_8[122-181];LRR_8[146-205];LRR_8[371-430];LRR_8[516-575];LRR_8[540-599];LRRNT_2[30-69];LRR_1[122-144];LRR_1[444-465]	[638-660]	Pkinase[701-917]	chrA02	23034906	23038279	-	XII-1	1001	109565	8.17
BnLRR-RLK-2A-15	ZS11A02G032110	GWHTANRE009377	GWHPANRE009377	un	NA	29	LRRNT_2[31-70]	[340-362]	Pkinase[417-666]	chrA02	23579434	23583774	-	VI-2	697	78292.9	7.46
BnLRR-RLK-2A-16	ZS11A02G032620	GWHTANRE009432	GWHPANRE009432	un	NA	0	LRR_8[157-215]	[263-285]	Pkinase[332-572]	chrA02	24037665	24043169	+	XII-1	937	105047	6.7
BnLRR-RLK-2A-17	ZS11A02G035160	GWHTANRE009719	GWHPANRE009719	AT2G01820.1	TMK3	22	LRR_8[363-422];LRR_1[387-406];LRRNT_2[27-60];LRRNT_2[326-360];LRR_6[410-422]	[470-492]	Pkinase[567-844]	chrA02	26164687	26168209	-	IX	926	99898.5	6.56
BnLRR-RLK-2A-18	ZS11A02G035530	GWHTANRE009761	GWHPANRE009761	AT2G02220.1	ATPSKR1; PSKR1	25	LRR_8[343-401];LRR_1[146-168];LRR_1[392-411];LRR_1[499-521];LRRNT_2[34-69]	[590-612]	Pkinase[667-935]	chrA02	26499288	26502644	-	Xb-1	940	104595	6.42
BnLRR-RLK-2A-19	ZS11A02G038250	GWHTANRE010075	GWHPANRE010075	AT3G28450.1	BIR2	28	LRRNT_2[31-73]	[231-253]	Pkinase[317-571]	chrA02	28631778	28633583	+	Xa	601	66387.3	6
BnLRR-RLK-2A-20	ZS11A02G041270	GWHTANRE010418	GWHPANRE010418	AT5G25930.1	NA	20	LRR_8[281-340];LRR_1[110-132];LRR_1[566-588];LRR_6[107-123];LRR_6[564-580];LRRNT_2[23-58]	[627-649]	Pkinase[686-960]	chrA02	30725952	30730546	-	XI-1	1004	111799	6.52
BnLRR-RLK-3A-1	ZS11A03G004060	GWHTANRE011392	GWHPANRE011392	AT5G10020.1	SIRK1	24	LRR_8[127-185];LRR_8[471-530];LRR_6[318-334];LRRNT_2[27-73]	[597-619]	Pkinase[757-1026]	chrA03	1902190	1905946	-	III	1034	112706	6.4
BnLRR-RLK-3A-2	ZS11A03G006830	GWHTANRE011714	GWHPANRE011714	AT5G16000.1	AtNIK1; NIK1	29	LRRNT_2[39-76];LRR_4[103-143]	[247-269]	Pkinase[311-578]	chrA03	3164716	3167688	+	II	636	70384.8	7.58
BnLRR-RLK-3A-3	ZS11A03G010370	GWHTANRE012125	GWHPANRE012125	un	NA	25	LRR_8[413-473];LRR_8[438-482];LRR_4[437-475];LRR_1[438-458]	[512-534]	Pkinase[579-842]	chrA03	4906410	4910862	-	I-1	878	97761.4	7.45
BnLRR-RLK-3A-4	ZS11A03G010480	GWHTANRE012142	GWHPANRE012142	AT3G47090.1	NA	19	LRR_8[435-494];LRRNT_2[23-61];LRR_1[338-360]	[637-659]	Pkinase[697-920]	chrA03	4956817	4960352	-	XII-1	1004	110374	7.03
BnLRR-RLK-3A-5	ZS11A03G011030	GWHTANRE012202	GWHPANRE012202	un	NA	0	LRRNT_2[48-84];LRR_6[207-221];LRR_1[162-182];LRR_1[207-228]	[276-298]	Pkinase[355-618]	chrA03	5182070	5185488	-	III	650	71366	7.89
BnLRR-RLK-3A-6	ZS11A03G011090	GWHTANRE012211	GWHPANRE012211	AT5G58150.1	NA	22	LRR_8[81-125];LRR_8[138-197];LRR_4[91-127];LRR_6[89-103];LRR_6[114-127];LRR_1[91-108];LRR_1[138-160]	[437-459]	Pkinase[536-704]	chrA03	5207259	5209580	+	VII-2	773	83970.4	7.47
BnLRR-RLK-3A-7	ZS11A03G013370	GWHTANRE012478	GWHPANRE012478	AT5G53320.1	NA	19	LRR_8[114-173];LRR_1[90-112];LRR_1[138-160];LRR_1[185-205];LRRNT_2[24-60]	[234-256]	Pkinase[308-542]	chrA03	6531099	6533346	+	III	598	66307.9	7.88
BnLRR-RLK-3A-8	ZS11A03G015760	GWHTANRE012752	GWHPANRE012752	AT2G31880.1	EVR; SOBIR1	29	LRR_8[112-171]	[285-307]	Pkinase[350-631]	chrA03	7858123	7860048	+	XI-2	641	71162.5	9.81
BnLRR-RLK-3A-9	ZS11A03G017360	GWHTANRE012948	GWHPANRE012948	un	NA	34	LRRNT_2[37-75]	[278-295]	Pkinase[311-574]	chrA03	8652558	8657112	-	XIIIa	594	64778.4	5.27
BnLRR-RLK-3A-10	ZS11A03G018050	GWHTANRE013024	GWHPANRE013024	AT2G37050.3	SIMP1	28	LRR_8[443-501];LRR_1[466-488];LRR_1[490-510]	[535-557]	Pkinase[611-828]	chrA03	9100373	9105883	+	I-1	933	103412	6
BnLRR-RLK-3A-11	ZS11A03G024030	GWHTANRE013734	GWHPANRE013734	un	NA	28	LRR_8[144-204];LRR_8[336-396];LRR_8[478-537];LRR_8[526-585];LRR_1[123-142];LRR_1[169-191];LRR_1[241-261];LRR_1[361-381];LRR_1[526-548];LRRNT_2[28-68];LRR_6[477-491]	[633-655]	Pkinase[708-936]	chrA03	12500148	12504187	+	XI-1	956	106353	6.08
BnLRR-RLK-3A-12	ZS11A03G025070	GWHTANRE013856	GWHPANRE013856	AT4G08850.1	MIK2	30	LRR_8[530-569];LRR_8[581-641];LRRNT_2[33-73];LRR_1[534-555];LRR_1[582-604];LRR_1[606-626]	[694-716]	Pkinase[761-1023]	chrA03	13061645	13065703	-	XI-1	1028	113607	6.39
BnLRR-RLK-3A-13	ZS11A03G027050	GWHTANRE014085	GWHPANRE014085	AT4G03390.1	SRF3	25	LRR_8[118-177];LRRNT_2[29-68]	[304-326]	Pkinase[472-743]	chrA03	14138516	14142998	+	V	762	83705.9	6.37
BnLRR-RLK-3A-14	ZS11A03G029770	GWHTANRE014412	GWHPANRE014412	un	NA	29	LRR_8[160-219];LRR_8[252-312];LRR_1[136-158];LRR_1[231-252]	[396-418]	Pkinase[484-752]	chrA03	15439226	15443641	-	VI-1	809	89671.6	8.77
BnLRR-RLK-3A-15	ZS11A03G037240	GWHTANRE015280	GWHPANRE015280	AT3G20190.1	NA	0	LRRNT_2[47-88];LRR_8[140-200]	[276-298]	Pkinase[376-642]	chrA03	19188953	19191385	+	III	681	76348.1	8.33
BnLRR-RLK-3A-16	ZS11A03G037730	GWHTANRE015334	GWHPANRE015334	AT3G21340.1	NA	27	LRR_8[417-474];LRR_8[439-495];LRR_4[439-474]	[519-541]	Pkinase[593-856]	chrA03	19490953	19495257	-	I-1	897	99839.5	6.32
BnLRR-RLK-3A-17	ZS11A03G039140	GWHTANRE015490	GWHPANRE015490	AT3G24660.1	TMKL1	22	LRR_8[198-256];LRR_1[245-264]	[308-330]	Pkinase[429-600]	chrA03	20395199	20400536	+	III	1001	108700	6.55
BnLRR-RLK-3A-18	ZS11A03G040350	GWHTANRE015619	GWHPANRE015619	AT2G13790.1	BAK7; BKK1; SERK4;	22	LRRNT_2[23-63]	[225-247]	Pkinase[288-558]	chrA03	21014828	21018563	-	II	610	68145.7	5.02
BnLRR-RLK-3A-19	ZS11A03G040900	GWHTANRE015685	GWHPANRE015685	AT2G16250.1	NA	25	LRR_8[127-186];LRR_8[247-307];LRR_1[152-173]	[418-440]	Pkinase[493-634]	chrA03	21327767	21331601	-	XIV	669	73220	8.68
BnLRR-RLK-3A-20	ZS11A03G042210	GWHTANRE015836	GWHPANRE015836	AT5G61480.1	PXY; TDR	24	LRR_8[269-328];LRR_1[125-147];LRR_1[245-267];LRR_1[293-315];LRR_1[365-386];LRR_1[532-553];LRR_6[292-306];LRRNT_2[29-71]	[637-659]	Pkinase[699-970]	chrA03	22138162	22141996	-	XI-1	1016	111170	7.1
BnLRR-RLK-3A-21	ZS11A03G042500	GWHTANRE015869	GWHPANRE015869	AT3G49670.1	BAM2	18	LRR_8[119-178];LRR_4[144-179];LRR_1[144-166];LRR_1[289-311];LRRNT_2[24-66]	[12-31]	Pkinase[691-957]	chrA03	22289192	22293369	+	XI-1	993	108443	6.29
BnLRR-RLK-3A-22	ZS11A03G047000	GWHTANRE016365	GWHPANRE016365	AT4G20270.1	BAM3	26	LRR_8[465-525];LRR_1[223-245];LRR_1[271-293];LRRNT_2[34-72]	[634-653]	Pkinase[687-956]	chrA03	24829561	24833415	+	XI-1	967	107161	6.51
BnLRR-RLK-3A-23	ZS11A03G048960	GWHTANRE016590	GWHPANRE016590	un	NA	23	LRR_8[141-200];LRRNT_2[26-63];LRR_1[189-207]	[245-267]	Pkinase[324-586]	chrA03	26388682	26391575	+	XI-1	616	68495.8	8.86
BnLRR-RLK-3A-24	ZS11A03G052570	GWHTANRE017003	GWHPANRE017003	un	NA	22	LRR_8[413-472];LRR_4[437-472]	[510-532]	Pkinase[567-843]	chrA03	28500255	28504826	+	I-1	903	100355	5.76
BnLRR-RLK-3A-25	ZS11A03G053770	GWHTANRE017133	GWHPANRE017133	AT4G30520.1	CIK3; SARK	24	LRRNT_2[29-68];LRR_8[140-179];LRR_1[120-142]	[234-256]	Pkinase[298-562]	chrA03	29245555	29248718	-	II	636	69750.8	6.86
BnLRR-RLK-3A-26	ZS11A03G055720	GWHTANRE017350	GWHPANRE017350	un	NA	27	LRR_8[94-154];LRRNT_2[28-67];LRR_1[143-162];LRR_1[167-183]	[229-251]	Pkinase[292-563]	chrA03	30426609	30430486	-	II	617	68418.2	5.42
BnLRR-RLK-4A-1	ZS11A04G016790	GWHTANRE020080	GWHPANRE020080	AT2G23300.1	NA	24	LRR_8[72-128];LRRNT_2[26-66];LRR_1[94-110];LRR_1[142-163]	[330-352]	Pkinase[455-743]	chrA04	13647875	13651596	+	III	765	83055	6.39
BnLRR-RLK-4A-2	ZS11A04G017280	GWHTANRE020144	GWHPANRE020144	AT2G23950.1	CIK2	28	LRRNT_2[33-72];LRR_8[123-183]	[236-258]	Pkinase[301-567]	chrA04	14048723	14052321	-	II	637	69974.1	7.45
BnLRR-RLK-4A-3	ZS11A04G017350	GWHTANRE020152	GWHPANRE020152	AT2G13790.1	BAK7; BKK1; SERK4;	0	LRRNT_2[355-396]	[544-566]	Pkinase[600-870]	chrA04	14090693	14096207	-	II	921	103502	6.1
BnLRR-RLK-4A-4	ZS11A04G017490	GWHTANRE020168	GWHPANRE020168	AT2G24230.1	NA	21	LRR_8[81-125];LRR_8[186-245];LRR_4[91-126];LRR_6[90-103];LRR_6[112-127];LRR_6[210-224];LRR_1[91-109];LRR_1[138-159]	[454-476]	Pkinase[547-839]	chrA04	14170990	14173906	-	VII-2	851	94083	5.44
BnLRR-RLK-4A-5	ZS11A04G019110	GWHTANRE020359	GWHPANRE020359	AT2G26730.1	NA	23	LRR_8[67-126];LRRNT_2[27-62]	[255-277]	Pkinase[353-613]	chrA04	15270783	15274553	+	III	657	71067.8	7.33
BnLRR-RLK-4A-6	ZS11A04G020170	GWHTANRE020475	GWHPANRE020475	AT3G47570.1	NA	19	LRR_1[163-185];LRRNT_2[23-61]	[637-659]	Pkinase[697-983]	chrA04	15960743	15964353	-	XII-1	1003	110496	7.6
BnLRR-RLK-4A-7	ZS11A04G020180	GWHTANRE020476	GWHPANRE020476	AT3G47570.1	NA	19	LRR_8[431-490];LRRNT_2[23-61];LRR_1[407-429]	[637-659]	Pkinase[697-915]	chrA04	15978519	15982129	-	XII-1	995	109339	8.28
BnLRR-RLK-4A-8	ZS11A04G022650	GWHTANRE020748	GWHPANRE020748	AT2G31880.1	EVR; SOBIR1	32	LRR_8[112-171]	[281-303]	Pkinase[347-629]	chrA04	17534443	17550185	+	XI-2	638	70419.7	9.88
BnLRR-RLK-4A-9	ZS11A04G023290	GWHTANRE020820	GWHPANRE020820	AT2G33170.1	NA	27	LRR_8[505-563];LRRNT_2[29-69]	[740-762]	Pkinase[809-1083]	chrA04	17998382	18002939	-	XI-1	1112	122511	7.69
BnLRR-RLK-4A-10	ZS11A04G024810	GWHTANRE020980	GWHPANRE020980	un	NA	0	LRRNT_2[625-664];LRR_8[718-774]	no predicted	Pkinase[900-1163]	chrA04	18730082	18743468	-	XIIIa	1183	132219	5.36
BnLRR-RLK-4A-11	ZS11A04G028850	GWHTANRE021434	GWHPANRE021434	AT2G41820.1	PXC3	23	LRR_8[328-387];LRR_1[88-108]	[534-556]	Pkinase[609-818]	chrA04	21053327	21056789	+	XI-1	889	96821.6	6.04
BnLRR-RLK-4A-12	ZS11A04G029120	GWHTANRE021461	GWHPANRE021461	AT2G42290.1	NA	23	LRR_8[92-151];LRR_8[115-176];LRRNT_2[25-64];LRR_1[116-138]	[282-304]	Pkinase[349-635]	chrA04	21186625	21189675	-	III	645	70800.6	7.27
BnLRR-RLK-4A-13	ZS11A04G030710	GWHTANRE021639	GWHPANRE021639	AT2G45340.1	NA	24	LRR_8[141-200];LRRNT_2[25-65];LRR_1[213-235]	[315-337]	Pkinase[420-684]	chrA04	22051204	22054661	+	IV	693	75442.1	7.61
BnLRR-RLK-5A-1	ZS11A05G002700	GWHTANRE022104	GWHPANRE022104	AT2G41820.1	PXC3	23	LRR_8[327-386];LRR_1[87-109];LRR_1[327-349]	[535-557]	Pkinase[610-819]	chrA05	1541256	1544697	+	XI-1	890	97166.3	6.07
BnLRR-RLK-5A-2	ZS11A05G005000	GWHTANRE022373	GWHPANRE022373	AT2G45340.1	NA	23	LRR_8[142-201];LRRNT_2[25-66]	[315-337]	Pkinase[420-684]	chrA05	2777687	2782548	+	IV	690	75380.9	7.42
BnLRR-RLK-5A-3	ZS11A05G008180	GWHTANRE022727	GWHPANRE022727	AT2G37050.3	SIMP1	23	LRR[402-511]	[529-551]	Pkinase[604-821]	chrA05	4576767	4581519	-	I-1	931	103597	6.73
BnLRR-RLK-5A-4	ZS11A05G009150	GWHTANRE022831	GWHPANRE022831	un	NA	29	LRRNT_2[32-70]	[237-259]	Pkinase[304-567]	chrA05	5260058	5264496	+	XIIIa	587	64389.1	5.51
BnLRR-RLK-5A-5	ZS11A05G011710	GWHTANRE023122	GWHPANRE023122	AT5G20480.1	EFR	20	LRR_8[90-149]	[539-561]	Pkinase[601-701]	chrA05	6846608	6849098	+	XII-1	712	77881.8	8.83
BnLRR-RLK-5A-6	ZS11A05G015580	GWHTANRE023542	GWHPANRE023542	AT3G47570.1	NA	17	LRR_8[259-317];LRRNT_2[23-61]	[645-667]	Pkinase[706-924]	chrA05	9434059	9437570	-	XII-1	1011	111491	8.68
BnLRR-RLK-5A-7	ZS11A05G017930	GWHTANRE023793	GWHPANRE023793	AT1G49100.1	NA	27	LRR_8[428-488]	[534-556]	Pkinase[598-861]	chrA05	11277967	11281780	+	I-1	902	100550	7.09
BnLRR-RLK-5A-8	ZS11A05G017940	GWHTANRE023794	GWHPANRE023794	AT1G51800.1	IOS1	25	LRR_8[414-470];LRR_4[434-474]	[516-538]	Pkinase[590-852]	chrA05	11281918	11285884	-	I-1	895	99618.6	6.52
BnLRR-RLK-5A-9	ZS11A05G018750	GWHTANRE023885	GWHPANRE023885	AT1G50610.1	PRK5	40	LRRNT_2[46-88];LRR_8[138-198]	[282-304]	Pkinase[380-647]	chrA05	11978214	11981100	-	III	686	76909.5	8.03
BnLRR-RLK-5A-10	ZS11A05G020840	GWHTANRE024119	GWHPANRE024119	AT4G08850.1	MIK2	0	LRR_8[104-164];LRR_8[297-356];LRR_8[489-548];LRR_8[537-596];LRR_1[608-628];LRRNT_2[32-76]	[697-719]	Pkinase[765-1020]	chrA05	15067835	15071656	-	XI-1	1024	113368	8.85
BnLRR-RLK-5A-11	ZS11A05G021340	GWHTANRE024177	GWHPANRE024177	AT1G34110.1	NA	0	LRR_8[125-184];LRR_8[414-473];LRR_8[634-689];LRRNT_2[56-96];LRR_1[125-147];LRR_1[558-580]	[735-757]	Pkinase[806-1068]	chrA05	15684145	15688180	+	XI-1	1095	119383	7.04
BnLRR-RLK-5A-12	ZS11A05G024380	GWHTANRE024517	GWHPANRE024517	AT3G21340.1	NA	27	LRR_8[418-476];LRR_4[440-480];LRR_1[441-460]	[520-542]	Pkinase[584-848]	chrA05	18890881	18895030	+	I-1	872	97386.9	6.47
BnLRR-RLK-5A-13	ZS11A05G026940	GWHTANRE024813	GWHPANRE024813	AT3G47570.1	NA	0	LRRNT_2[66-104];LRR_1[422-442];LRR_1[469-489]	[626-648]	Pkinase[690-913]	chrA05	20967269	20970802	-	XII-1	992	110038	7.96
BnLRR-RLK-5A-14	ZS11A05G028550	GWHTANRE024992	GWHPANRE024992	AT3G17840.1	RLK902	23	LRR_8[115-173];LRRNT_2[26-61]	[256-278]	Pkinase[355-617]	chrA05	21987953	21990875	-	III	632	68163	6.22
BnLRR-RLK-5A-15	ZS11A05G032410	GWHTANRE025435	GWHPANRE025435	AT3G13380.1	BRL3	23	LRR_8[227-288];LRR_8[397-456];LRR_8[586-644];LRR_1[229-250];LRR_1[397-419];LRR_1[586-607];LRRNT_2[33-77];LRR_6[226-241]	[699-721]	Pkinase[783-1053]	chrA05	24239167	24243368	-	Xb-1	1088	118966	6.64
BnLRR-RLK-5A-16	ZS11A05G040130	GWHTANRE026290	GWHPANRE026290	un	NA	22	LRR_8[154-213];LRR_8[246-306];LRR_1[130-152]	[390-412]	Pkinase[478-742]	chrA05	28440450	28444275	+	VI-1	794	87548.9	8.61
BnLRR-RLK-5A-17	ZS11A05G040960	GWHTANRE026383	GWHPANRE026383	AT3G02880.1	KIN7	18	LRR_8[72-119];LRRNT_2[21-57]	[246-268]	Pkinase[342-602]	chrA05	28969652	28972147	-	III	620	66264.4	8.15
BnLRR-RLK-5A-18	ZS11A05G041150	GWHTANRE026402	GWHPANRE026402	AT3G02880.1	KIN7	17	LRR_8[71-118];LRRNT_2[20-56];LRR_1[84-106]	[248-270]	Pkinase[345-604]	chrA05	29063703	29066144	+	III	623	66432.6	8.31
BnLRR-RLK-6A-1	ZS11A06G001040	GWHTANRE026629	GWHPANRE026629	un	NA	26	LRR_8[96-154];LRR_8[118-177];LRR_6[95-110];LRRNT_2[30-70]	[297-319]	Pkinase[421-691]	chrA06	693299	697217	-	V	719	78025.2	6.35
BnLRR-RLK-6A-2	ZS11A06G006520	GWHTANRE027233	GWHPANRE027233	un	NA	21	LRR_8[91-146];LRR_8[212-271];LRRNT_2[21-62]	[601-623]	Pkinase[660-940]	chrA06	3711393	3715111	+	XI-1	964	106225	6.19
BnLRR-RLK-6A-3	ZS11A06G007280	GWHTANRE027318	GWHPANRE027318	AT1G10850.1	NA	28	LRR_8[115-173];LRRNT_2[28-60]	[251-273]	Pkinase[355-620]	chrA06	4081343	4084335	+	III	658	72249.1	8.09
BnLRR-RLK-6A-4	ZS11A06G008640	GWHTANRE027471	GWHPANRE027471	AT1G12460.1	NA	20	LRR_8[405-465];LRRNT_2[25-65]	[516-538]	Pkinase[602-879]	chrA06	4820027	4824007	-	VII-1	890	97259.9	5.52
BnLRR-RLK-6A-5	ZS11A06G009970	GWHTANRE027623	GWHPANRE027623	AT1G14390.1	NA	26	LRR_8[132-190];LRR_1[132-154];LRR_1[273-293]	[357-379]	Pkinase[468-598]	chrA06	5718181	5721079	+	VI-1	730	80102.1	9.48
BnLRR-RLK-6A-6	ZS11A06G012260	GWHTANRE027883	GWHPANRE027883	un	NA	23	LRR_8[140-199];LRR_8[572-632];LRRNT_2[25-64];LRR_1[572-592]	[737-759]	Pkinase[802-1072]	chrA06	6889635	6894165	+	XI-1	1105	121722	6.43
BnLRR-RLK-6A-7	ZS11A06G018290	GWHTANRE028558	GWHPANRE028558	AT3G47570.1	NA	20	LRR_8[260-320];LRR_8[413-471];LRR_1[436-458];LRRNT_2[24-62]	[644-666]	Pkinase[709-996]	chrA06	10933178	10936576	-	XII-1	1010	111472	6.94
BnLRR-RLK-6A-8	ZS11A06G018730	GWHTANRE028607	GWHPANRE028607	AT3G47110.1	NA	0	LRRNT_2[82-120];LRR_1[343-365]	[699-721]	Pkinase[766-1057]	chrA06	11354388	11357903	+	XII-1	1073	117510	8.14
BnLRR-RLK-6A-9	ZS11A06G019320	GWHTANRE028682	GWHPANRE028682	AT3G46420.1	NA	24	LRR_1[436-456]	no predicted	Pkinase[491-751]	chrA06	11694872	11699297	-	I-1	793	88914	4.84
BnLRR-RLK-6A-10	ZS11A06G021280	GWHTANRE028894	GWHPANRE028894	AT3G42880.1	PRK3	25	LRR_8[114-174];LRRNT_2[26-61];LRR_1[188-206]	[249-268]	Pkinase[358-621]	chrA06	13685644	13688012	-	III	629	70027.4	7.62
BnLRR-RLK-6A-11	ZS11A06G021920	GWHTANRE028960	GWHPANRE028960	AT3G42880.1	PRK3	24	LRR_8[113-173];LRRNT_2[25-60];LRR_1[186-205]	[244-266]	Pkinase[356-491]	chrA06	14993289	14995659	+	III	549	61253.7	8.29
BnLRR-RLK-6A-12	ZS11A06G025030	GWHTANRE029299	GWHPANRE029299	AT5G62230.1	ERL1	21	LRR_8[116-175];LRR_8[427-486];LRRNT_2[23-63];LRR_6[163-178];LRR_6[233-250]	[579-601]	Pkinase[647-908]	chrA06	18627134	18633533	+	XIIIb	966	106604	7.06
BnLRR-RLK-6A-13	ZS11A06G026430	GWHTANRE029464	GWHPANRE029464	AT5G63710.1	NA	0	LRR_8[111-169];LRR_1[158-175];LRRNT_2[46-82]	[218-240]	Pkinase[283-553]	chrA06	19596628	19600171	+	II	607	68024.5	6.78
BnLRR-RLK-6A-14	ZS11A06G027770	GWHTANRE029630	GWHPANRE029630	un	NA	21	LRRNT_2[22-61]	[219-241]	Pkinase[286-557]	chrA06	20389087	20396591	-	II	608	67743.1	4.84
BnLRR-RLK-6A-15	ZS11A06G028200	GWHTANRE029683	GWHPANRE029683	AT5G65700.1	BAM1	16	LRR_8[527-585];LRRNT_2[25-63];LRR_1[286-307]	[637-656]	Pkinase[691-958]	chrA06	20745064	20748857	+	XI-1	997	108662	6.11
BnLRR-RLK-6A-16	ZS11A06G031920	GWHTANRE030106	GWHPANRE030106	AT5G25930.1	NA	22	LRR_8[221-271];LRR_8[283-342];LRR_1[112-132];LRRNT_2[25-60];LRR_6[109-124]	[628-650]	Pkinase[688-962]	chrA06	23075069	23078602	+	XI-1	1006	111609	5.37
BnLRR-RLK-6A-17	ZS11A06G034530	GWHTANRE030398	GWHPANRE030398	AT5G48380.1	BIR1	27	LRRNT_2[29-71]	[230-252]	Pkinase[305-584]	chrA06	24541905	24545473	+	Xa	622	68786.4	6.1
BnLRR-RLK-6A-18	ZS11A06G035850	GWHTANRE030552	GWHPANRE030552	AT3G28450.1	BIR2	26	LRRNT_2[29-71]	[227-249]	Pkinase[308-564]	chrA06	25288678	25290942	-	Xa	594	65813.4	6.64
BnLRR-RLK-6A-19	ZS11A06G036030	GWHTANRE030573	GWHPANRE030573	AT3G28040.1	NA	25	LRR_8[145-205];LRR_8[267-327];LRR_8[460-519];LRR_8[484-543];LRR_1[124-146];LRR_1[170-189];LRR_1[317-338];LRR_1[436-458];LRR_1[508-530];LRRNT_2[33-72];LRR_6[99-115]	[640-662]	Pkinase[723-994]	chrA06	25378029	25381761	-	VII-1	1011	110718	7.86
BnLRR-RLK-6A-20	ZS11A06G037770	GWHTANRE030763	GWHPANRE030763	un	NA	31	LRR_8[130-189];LRRNT_2[39-78];LRR_1[154-175]	[232-254]	Pkinase[295-560]	chrA06	26470816	26480553	+	II	617	68564.3	7.13
BnLRR-RLK-6A-21	ZS11A06G038340	GWHTANRE030832	GWHPANRE030832	AT2G02780.1	NA	28	LRR_8[225-284];LRR_6[179-194];LRR_6[224-238];LRR_1[133-155]	[354-376]	Pkinase[472-713]	chrA06	26823479	26827112	+	VI-1	741	81549.6	8.12
BnLRR-RLK-6A-22	ZS11A06G038640	GWHTANRE030870	GWHPANRE030870	AT2G01950.1	BRL2; VH1	26	LRR_8[124-185];LRR_8[201-260];LRR_8[274-332];LRR_4[173-214];LRR_1[225-246];LRR_6[172-187];LRR_6[222-238];LRR_6[248-261];LRR_6[296-311];LRRNT_2[33-71]	[752-774]	Pkinase[837-1044]	chrA06	27006558	27010182	+	Xb-1	1134	124212	6.6
BnLRR-RLK-6A-23	ZS11A06G038760	GWHTANRE030882	GWHPANRE030882	AT2G01820.1	TMK3	22	LRRNT_2[23-58];LRRNT_2[322-357]	[13-30]	Pkinase[561-840]	chrA06	27111967	27115017	+	IX	890	96316.5	5.95
BnLRR-RLK-6A-24	ZS11A06G038890	GWHTANRE030896	GWHPANRE030896	AT2G01820.1	TMK3	22	LRR_8[361-420];LRRNT_2[23-58];LRRNT_2[322-358]	[485-507]	Pkinase[590-867]	chrA06	27184025	27187490	-	IX	949	102526	6.56
BnLRR-RLK-6A-25	ZS11A06G039340	GWHTANRE030944	GWHPANRE030944	AT2G01210.1	ORPK1; ZAR1	20	LRRNT_2[22-61]	[322-344]	Pkinase[405-698]	chrA06	27439106	27441964	+	III	710	77547.3	5.96
BnLRR-RLK-6A-26	ZS11A06G040800	GWHTANRE031118	GWHPANRE031118	AT5G45840.2	MDIS1	26	LRRNT_2[31-70]	[311-333]	Pkinase[389-636]	chrA06	28193519	28197598	+	VI-2	669	74960.8	5.45
BnLRR-RLK-6A-27	ZS11A06G040840	GWHTANRE031122	GWHPANRE031122	AT5G45800.1	MEE62	19	LRR_8[68-114];LRR_8[193-233];LRR_4[152-188]	[295-317]	Pkinase[404-653]	chrA06	28214273	28217688	+	VII-2	664	73740.7	10.25
BnLRR-RLK-6A-28	ZS11A06G040870	GWHTANRE031125	GWHPANRE031125	AT5G45780.1	CIK4	21	LRR_8[99-158];LRR_8[123-182];LRRNT_2[32-71];LRR_1[124-145]	[235-257]	Pkinase[299-566]	chrA06	28230057	28233068	+	II	615	68506.8	6.92
BnLRR-RLK-6A-29	ZS11A06G041460	GWHTANRE031203	GWHPANRE031203	AT5G44700.1	EDA23; GSO2	21	LRR_8[273-323];LRR_8[337-396];LRR_8[744-804];LRR_1[240-259];LRR_1[361-383];LRR_1[386-407];LRR_1[648-670];LRRNT_2[27-67]	[873-895]	Pkinase[946-1219]	chrA06	28524053	28528304	+	XI-1	1242	135959	5.94
BnLRR-RLK-6A-30	ZS11A06G042790	GWHTANRE031365	GWHPANRE031365	AT4G39400.1	ATBRI1; BIN1; BRI1; CBB2; DWF2	25	LRR_8[489-547];LRR_4[223-262];LRR_1[246-268];LRR_1[418-439];LRR_6[244-259];LRRNT_2[35-69]	[790-812]	Pkinase[881-1151]	chrA06	29283578	29287609	-	Xb-1	1194	130479	6.68
BnLRR-RLK-6A-31	ZS11A06G042830	GWHTANRE031369	GWHPANRE031369	AT4G39270.1	NA	25	LRR_8[129-187];LRR_8[177-236];LRR_8[248-309];LRR_1[130-151];LRR_1[153-174];LRRNT_2[35-69]	[421-443]	Pkinase[512-788]	chrA06	29329651	29333146	-	XIV	875	95609.6	9.23
BnLRR-RLK-7A-1	ZS11A07G004590	GWHTANRE031947	GWHPANRE031947	AT2G16250.1	NA	28	LRR_8[130-189];LRR_8[157-213];LRR_1[178-200]	[447-469]	Pkinase[530-803]	chrA07	3314925	3318873	+	XIV	907	98399.8	8.6
BnLRR-RLK-7A-2	ZS11A07G005960	GWHTANRE032092	GWHPANRE032092	AT2G13790.1	BAK7; BKK1; SERK4;	34	LRRNT_2[35-75];LRR_1[151-172]	[242-264]	Pkinase[297-567]	chrA07	5598823	5602824	-	II	619	68348.2	5.23
BnLRR-RLK-7A-3	ZS11A07G006440	GWHTANRE032143	GWHPANRE032143	AT2G07040.1	ATPRK2; ATPRK2A; PRK2; PRK2A	0	LRR_8[176-235];LRRNT_2[86-124]	[308-330]	Pkinase[405-670]	chrA07	7577285	7579699	+	III	709	79235.2	8.23
BnLRR-RLK-7A-4	ZS11A07G008840	GWHTANRE032422	GWHPANRE032422	AT3G24240.1	RGFR1; RGI1	30	LRR_8[104-163];LRR_8[465-524];LRR_8[489-548];LRR_8[513-571];LRR_1[129-150];LRR_1[152-174]	[725-747]	Pkinase[789-1060]	chrA07	9759599	9763940	+	XI-1	1138	123737	5.05
BnLRR-RLK-7A-5	ZS11A07G009050	GWHTANRE032444	GWHPANRE032444	AT3G23750.1	BARK1	25	LRR_8[89-146];LRRNT_2[25-61];LRRNT_2[322-360]	[466-488]	Pkinase[562-834]	chrA07	9895145	9898520	-	IX	912	98639.8	5.36
BnLRR-RLK-7A-6	ZS11A07G011330	GWHTANRE032702	GWHPANRE032702	AT1G28440.1	HSL1	15	LRR_8[84-144];LRR_8[134-191];LRR_1[134-154];LRRNT_2[17-55];LRR_6[107-123]	[619-641]	Pkinase[678-910]	chrA07	11920108	11923975	-	XI-1	998	108902	4.85
BnLRR-RLK-7A-7	ZS11A07G012400	GWHTANRE032824	GWHPANRE032824	AT1G24650.1	NA	22	LRR_8[389-429];LRRNT_2[26-60];LRRNT_2[329-366]	[468-490]	Pkinase[552-824]	chrA07	12524627	12527388	+	IX	891	96755.4	6.7
BnLRR-RLK-7A-8	ZS11A07G016100	GWHTANRE033226	GWHPANRE033226	AT2G19210.1	NA	21	LRR_8[410-469];LRR_4[433-472]	[514-536]	Pkinase[575-840]	chrA07	15075561	15080377	+	I-1	877	97520.1	6.98
BnLRR-RLK-7A-9	ZS11A07G016110	GWHTANRE033227	GWHPANRE033227	AT4G29990.1	NA	0	LRR_8[404-461];LRR_4[425-462];LRR_1[450-467]	[503-525]	Pkinase[563-825]	chrA07	15087869	15092420	-	I-1	862	97248.4	6.52
BnLRR-RLK-7A-10	ZS11A07G016390	GWHTANRE033261	GWHPANRE033261	AT5G67280.1	RLK	26	LRR_8[72-132];LRRNT_2[28-68];LRR_1[97-117];LRR_1[122-141]	[333-355]	Pkinase[455-736]	chrA07	15251339	15254223	+	III	748	81407.7	7.1
BnLRR-RLK-7A-11	ZS11A07G016480	GWHTANRE033270	GWHPANRE033270	AT5G67200.1	NA	20	LRR_8[124-183]	[292-314]	Pkinase[411-666]	chrA07	15295593	15298663	+	III	685	74792.9	7.87
BnLRR-RLK-7A-12	ZS11A07G017570	GWHTANRE033402	GWHPANRE033402	AT2G26730.1	NA	23	LRR_8[67-127];LRRNT_2[26-62]	[259-281]	Pkinase[356-616]	chrA07	15918443	15921806	+	III	660	71400.3	8.54
BnLRR-RLK-7A-13	ZS11A07G017690	GWHTANRE033416	GWHPANRE033416	AT2G27060.1	NA	19	LRR_8[94-152];LRR_6[293-308];LRRNT_2[21-65];LRR_1[142-155]	[545-567]	Pkinase[676-875]	chrA07	16002781	16007806	+	III	952	102826	5.99
BnLRR-RLK-7A-14	ZS11A07G019050	GWHTANRE033573	GWHPANRE033573	AT2G29000.1	NA	29	LRR_8[424-480]	[521-543]	Pkinase[585-849]	chrA07	16949740	16953511	+	I-1	890	99035.7	5.05
BnLRR-RLK-7A-15	ZS11A07G020100	GWHTANRE033691	GWHPANRE033691	AT5G41180.1	NA	22	LRR_8[92-151];LRRNT_2[23-63];LRR_1[116-138]	[265-287]	Pkinase[339-533]	chrA07	17574570	17578125	+	VI-2	635	71644.9	6.81
BnLRR-RLK-7A-16	ZS11A07G021900	GWHTANRE033894	GWHPANRE033894	AT3G51740.1	IMK2	40	LRR_8[165-223];LRR_8[238-296];LRR_8[287-346];LRRNT_2[49-88];LRR_1[311-330];LRR_6[310-325]	[399-421]	Pkinase[480-744]	chrA07	18628859	18631726	-	III	774	83629	8.59
BnLRR-RLK-7A-17	ZS11A07G028760	GWHTANRE034693	GWHPANRE034693	AT1G73080.1	ATPEPR1; PEPR1	25	LRR_8[294-353];LRR_1[462-484];LRRNT_2[30-74]	[771-793]	Pkinase[832-1107]	chrA07	22230912	22235651	-	XI-1	1124	123155	6
BnLRR-RLK-7A-18	ZS11A07G029040	GWHTANRE034725	GWHPANRE034725	AT1G72460.1	PRK8	22	LRRNT_2[25-65]	[255-274]	Pkinase[375-636]	chrA07	22392258	22394703	-	III	653	71585.7	6.45
BnLRR-RLK-7A-19	ZS11A07G029150	GWHTANRE034738	GWHPANRE034738	AT1G72180.1	CEPR2	30	LRR_8[145-204];LRR_8[170-229];LRRNT_2[33-69]	[620-642]	Pkinase[685-954]	chrA07	22442952	22446490	-	XI-1	966	106409	7.56
BnLRR-RLK-7A-20	ZS11A07G029350	GWHTANRE034759	GWHPANRE034759	AT1G71830.1	ATSERK1; SERK1	22	LRRNT_2[23-62]	[236-258]	Pkinase[299-570]	chrA07	22574769	22578527	-	II	621	68516.4	5.37
BnLRR-RLK-7A-21	ZS11A07G031820	GWHTANRE035045	GWHPANRE035045	AT1G66150.1	TMK1	25	LRR_8[91-148];LRRNT_2[28-62];LRRNT_2[328-362]	[484-506]	Pkinase[590-864]	chrA07	24042860	24046259	+	IX	943	102346	6.22
BnLRR-RLK-7A-22	ZS11A07G032400	GWHTANRE035109	GWHPANRE035109	AT1G66830.1	NA	21	LRR_8[189-249];LRRNT_2[23-64];LRR_1[189-211]	[305-327]	Pkinase[401-678]	chrA07	24374104	24376810	-	III	687	76262.2	9.28
BnLRR-RLK-7A-23	ZS11A07G032740	GWHTANRE035144	GWHPANRE035144	AT1G67510.1	NA	19	LRRNT_2[21-62]	[322-344]	Pkinase[415-709]	chrA07	24601380	24604722	-	III	716	76674	6.67
BnLRR-RLK-7A-24	ZS11A07G034480	GWHTANRE035349	GWHPANRE035349	AT1G69990.1	BIR4	28	LRRNT_2[28-71];LRR_6[99-115];LRR_6[125-140];LRR_1[101-121]	[225-247]	Pkinase[342-569]	chrA07	25610586	25612693	+	Xa	600	65779.4	6.99
BnLRR-RLK-7A-25	ZS11A07G036220	GWHTANRE035536	GWHPANRE035536	AT1G71830.1	ATSERK1; SERK1	26	LRRNT_2[27-66]	[240-262]	Pkinase[303-574]	chrA07	26696859	26701379	+	II	657	72455.2	5.48
BnLRR-RLK-7A-26	ZS11A07G036510	GWHTANRE035567	GWHPANRE035567	AT1G72180.1	CEPR2	30	LRR_8[434-493];LRR_8[482-541];LRRNT_2[33-69];LRR_1[531-552]	[620-642]	Pkinase[680-952]	chrA07	26862610	26867638	+	XI-1	973	107360	6.35
BnLRR-RLK-7A-27	ZS11A07G036620	GWHTANRE035578	GWHPANRE035578	AT1G72300.1	PSY1R	0	LRR_1[623-645];LRRNT_2[48-84]	[708-730]	Pkinase[794-1062]	chrA07	26922571	26926573	-	Xb-1	1088	121237	6.13
BnLRR-RLK-7A-28	ZS11A07G038040	GWHTANRE035748	GWHPANRE035748	AT1G74360.1	NILR1	29	LRR_8[83-139];LRR_8[272-330];LRR_8[416-476];LRR_1[130-143];LRR_1[417-439];LRR_6[128-142];LRR_6[199-215];LRR_6[246-258];LRR_6[416-430]	[734-756]	Pkinase[811-1080]	chrA07	27595820	27601255	+	Xb-2	1105	121867	6.75
BnLRR-RLK-7A-29	ZS11A07G038990	GWHTANRE035864	GWHPANRE035864	AT1G75640.1	MUS	23	LRR_8[163-222];LRR_8[508-566];LRR_8[652-711];LRR_6[626-642];LRRNT_2[26-64]	[756-778]	Pkinase[842-1070]	chrA07	28086866	28090528	-	VII-3	1138	123250	8.13
BnLRR-RLK-7A-30	ZS11A07G039150	GWHTANRE035883	GWHPANRE035883	AT1G75820.1	ATCLV1; CLV1; FAS3; FLO5	31	LRR_8[488-547];LRR_8[539-595];LRR_4[560-596];LRR_1[176-194];LRR_1[369-388];LRR_6[582-597];LRRNT_2[32-74]	[648-666]	Pkinase[700-972]	chrA07	28158957	28162663	-	XI-1	987	108037	6.35
BnLRR-RLK-7A-31	ZS11A07G041600	GWHTANRE036172	GWHPANRE036172	AT1G78980.1	SRF5	18	LRR_8[152-194];LRRNT_2[22-61]	[269-291]	Pkinase[405-667]	chrA07	29391830	29396011	-	V	692	76091.4	7.25
BnLRR-RLK-8A-1	ZS11A08G000530	GWHTANRE036397	GWHPANRE036397	un	NA	21	LRR_8[176-235];LRR_8[500-555];LRR_8[661-719];LRR_1[302-322];LRR_1[374-394];LRR_1[472-494];LRR_1[661-682];LRR_6[299-315];LRR_6[371-387];LRRNT_2[31-73]	[770-792]	Pkinase[857-1127]	chrA08	268398	272799	+	Xb-1	1165	126744	6.8
BnLRR-RLK-8A-2	ZS11A08G001410	GWHTANRE036501	GWHPANRE036501	un	NA	27	LRR_8[119-178];LRR_6[96-111];LRRNT_2[31-71]	[289-311]	Pkinase[414-683]	chrA08	983816	987724	-	V	716	77671.8	6.62
BnLRR-RLK-8A-3	ZS11A08G002190	GWHTANRE036586	GWHPANRE036586	AT3G47580.1	NA	19	LRRNT_2[24-61];LRR_1[115-137];LRR_1[163-185];LRR_1[483-503]	[645-664]	Pkinase[704-945]	chrA08	1585929	1589381	-	XII-1	1004	110225	8.53
BnLRR-RLK-8A-4	ZS11A08G002840	GWHTANRE036663	GWHPANRE036663	AT1G50610.1	PRK5	39	LRR_8[137-197];LRRNT_2[44-86]	[270-292]	Pkinase[367-635]	chrA08	2078309	2081015	-	III	661	74362.7	7.38
BnLRR-RLK-8A-5	ZS11A08G004210	GWHTANRE036816	GWHPANRE036816	AT1G48480.1	RKL1	0	LRR_8[139-197];LRRNT_2[50-86]	[283-305]	Pkinase[385-648]	chrA08	3198185	3200988	-	III	665	72275.7	9.11
BnLRR-RLK-8A-6	ZS11A08G007490	GWHTANRE037174	GWHPANRE037174	AT1G34420.1	NA	32	LRR_8[103-163];LRR_8[339-399];LRR_8[412-471];LRR_4[130-167];LRR_4[531-572];LRR_1[364-386];LRR_1[436-458]	[606-628]	Pkinase[703-859]	chrA08	7770072	7774185	-	XI-1	862	93757.7	6.33
BnLRR-RLK-8A-7	ZS11A08G008770	GWHTANRE037333	GWHPANRE037333	AT5G35390.1	PRK1	0	LRR_8[155-215];LRRNT_2[66-104]	[290-312]	Pkinase[396-660]	chrA08	8969026	8971838	-	III	699	77612.9	8.52
BnLRR-RLK-8A-8	ZS11A08G013230	GWHTANRE037848	GWHPANRE037848	AT4G20270.1	BAM3	24	LRR_8[466-505];LRR_1[202-223];LRR_1[251-273];LRR_1[299-321];LRRNT_2[38-76]	[662-681]	Pkinase[715-984]	chrA08	12222655	12226397	+	XI-1	995	110077	6.88
BnLRR-RLK-8A-9	ZS11A08G013980	GWHTANRE037936	GWHPANRE037936	AT4G22130.1	SRF8	36	LRR_8[107-164];LRRNT_2[40-79]	[297-319]	Pkinase[400-672]	chrA08	12746887	12750850	+	V	707	77041.5	8.16
BnLRR-RLK-8A-10	ZS11A08G021120	GWHTANRE038748	GWHPANRE038748	AT4G39400.1	ATBRI1; BIN1; BRI1; CBB2; DWF2	22	LRR_8[240-298];LRR_8[337-395];LRR_8[482-539];LRR_8[506-564];LRR_4[217-255];LRR_1[241-262];LRR_1[362-383];LRR_1[411-432];LRR_6[196-209];LRR_6[261-277];LRR_6[382-400];LRRNT_2[25-60]	[782-804]	Pkinase[868-1137]	chrA08	17180804	17185233	-	Xb-1	1174	128355	6.75
BnLRR-RLK-8A-11	ZS11A08G022880	GWHTANRE038955	GWHPANRE038955	AT1G28440.1	HSL1	15	LRR_8[111-148];LRR_8[136-195];LRR_4[88-128];LRR_4[112-153];LRRNT_2[17-56];LRR_1[113-132];LRR_1[137-159]	[623-645]	Pkinase[682-907]	chrA08	18098369	18102093	-	XI-1	999	108541	4.95
BnLRR-RLK-8A-12	ZS11A08G030500	GWHTANRE039816	GWHPANRE039816	un	NA	24	LRRNT_2[24-63];LRR_1[116-135]	[602-624]	Pkinase[661-946]	chrA08	21858349	21861812	-	XI-1	966	106457	5.15
BnLRR-RLK-8A-13	ZS11A08G031250	GWHTANRE039908	GWHPANRE039908	AT1G08590.1	ATPXL1;PXL1; PXY-LIKE1	20	LRR_8[237-297];LRR_8[525-584];LRR_1[94-116];LRR_6[285-300];LRRNT_2[25-66]	[635-657]	Pkinase[707-965]	chrA08	22192912	22196421	-	XI-1	1020	112637	6.41
BnLRR-RLK-9A-1	ZS11A09G002420	GWHTANRE040458	GWHPANRE040458	AT4G03390.1	SRF3	36	LRRNT_2[40-79]	[310-332]	Pkinase[477-748]	chrA09	1466028	1470460	-	V	767	84019.9	5.79
BnLRR-RLK-9A-2	ZS11A09G003160	GWHTANRE040540	GWHPANRE040540	AT3G28040.1	NA	25	LRR_8[147-205];LRR_8[267-327];LRR_8[316-375];LRR_8[484-543];LRR_1[124-144];LRR_1[436-458];LRR_1[508-530];LRR_6[99-117];LRR_6[121-137];LRR_6[167-184];LRRNT_2[33-72]	[644-666]	Pkinase[727-997]	chrA09	1887370	1890927	+	VII-1	1014	110779	7.82
BnLRR-RLK-9A-3	ZS11A09G004160	GWHTANRE040659	GWHPANRE040659	AT5G48940.1	RGFR2; RGI2	26	LRR_8[97-156];LRR_8[314-373];LRR_1[121-143];LRR_1[530-551];LRRNT_2[28-68]	[717-739]	Pkinase[780-1049]	chrA09	2457384	2461560	+	XI-1	1127	122014	5.09
BnLRR-RLK-9A-4	ZS11A09G005940	GWHTANRE040862	GWHPANRE040862	un	NA	24	LRR_8[450-498]	[529-551]	Pkinase[588-672]	chrA09	3392193	3396876	-	I-1	701	78998.6	6.57
BnLRR-RLK-9A-5	ZS11A09G006000	GWHTANRE040875	GWHPANRE040875	AT5G24100.1	NA	27	LRR_8[73-132];LRRNT_2[31-67]	[258-280]	Pkinase[350-612]	chrA09	3424126	3426990	-	III	621	69093.4	8.27
BnLRR-RLK-9A-6	ZS11A09G007410	GWHTANRE041033	GWHPANRE041033	AT5G63410.1	NA	22	LRRNT_2[27-56]	[313-335]	Pkinase[411-659]	chrA09	4211890	4215229	-	VI-1	676	75775.9	8.46
BnLRR-RLK-9A-7	ZS11A09G009710	GWHTANRE041296	GWHPANRE041296	AT2G15300.1	NA	27	LRR_8[129-188];LRRNT_2[29-68];LRR_1[105-126];LRR_1[177-197];LRR_1[200-219]	[318-340]	Pkinase[449-711]	chrA09	5532050	5535244	+	III	718	78768.9	7.42
BnLRR-RLK-9A-8	ZS11A09G012630	GWHTANRE041643	GWHPANRE041643	un	NA	25	LRRNT_2[28-68];LRR_1[121-143]	[294-316]	Pkinase[370-626]	chrA09	7358554	7362311	+	VI-2	669	74447.7	7.16
BnLRR-RLK-9A-9	ZS11A09G015270	GWHTANRE041934	GWHPANRE041934	AT5G49760.1	CARD1; HPCA1	27	LRR_4[247-291];LRRNT_2[33-67]	[538-560]	Pkinase[611-877]	chrA09	9247384	9252452	+	VIII-1	913	100379	6.04
BnLRR-RLK-9A-10	ZS11A09G017910	GWHTANRE042221	GWHPANRE042221	AT3G47570.1	NA	19	LRR_8[260-319];LRRNT_2[23-61]	[641-663]	Pkinase[702-919]	chrA09	11497002	11500410	-	XII-1	1007	110400	6.57
BnLRR-RLK-9A-11	ZS11A09G019820	GWHTANRE042432	GWHPANRE042432	AT3G47090.1	NA	0	LRR_1[217-239]	[425-447]	Pkinase[486-773]	chrA09	12918195	12920965	+	XII-1	792	86771	7.51
BnLRR-RLK-9A-12	ZS11A09G020810	GWHTANRE042537	GWHPANRE042537	un	NA	23	LRR_8[529-587];LRR_8[703-760];LRR_1[703-722];LRRNT_2[30-69]	[808-830]	Pkinase[874-1154]	chrA09	13863445	13867776	+	XII-1	1174	128475	5.68
BnLRR-RLK-9A-13	ZS11A09G034820	GWHTANRE044101	GWHPANRE044101	AT1G28440.1	HSL1	15	LRR_8[107-144];LRR_8[134-191];LRR_4[108-148];LRRNT_2[17-55];LRR_1[134-153]	[619-641]	Pkinase[678-909]	chrA09	28515226	28519155	-	XI-1	994	108989	4.96
BnLRR-RLK-9A-14	ZS11A09G036250	GWHTANRE044263	GWHPANRE044263	AT1G25320.1	NA	22	LRR_8[164-224];LRRNT_2[24-64];LRR_1[92-108];LRR_1[141-162];LRR_1[190-211]	[308-330]	Pkinase[403-687]	chrA09	29636286	29639379	+	III	696	75854.3	6.27
BnLRR-RLK-9A-15	ZS11A09G037600	GWHTANRE044413	GWHPANRE044413	AT1G27190.1	BIR3	20	LRR_8[117-177];LRRNT_2[20-63];LRR_6[91-106];LRR_1[93-113]	[219-241]	Pkinase[316-572]	chrA09	30517195	30519398	-	Xa	599	64942.4	6.66
BnLRR-RLK-9A-16	ZS11A09G045440	GWHTANRE045284	GWHPANRE045284	AT3G56370.1	IRK	24	LRR_8[245-303];LRR_8[371-430];LRR_8[443-502];LRR_1[443-465];LRR_6[194-210];LRR_6[490-504];LRRNT_2[30-68]	[599-621]	Pkinase[676-883]	chrA09	35446948	35450947	-	VII-1	959	102857	6.84
BnLRR-RLK-9A-17	ZS11A09G046740	GWHTANRE045428	GWHPANRE045428	AT3G57830.1	NA	22	LRR_4[117-156];LRRNT_2[26-65];LRR_8[117-177];LRR_1[117-137];LRR_1[141-160];LRR_6[140-154]	[345-367]	Pkinase[355-636]	chrA09	36156869	36159837	+	III	646	71032.2	9.46
BnLRR-RLK-9A-18	ZS11A09G050580	GWHTANRE045855	GWHPANRE045855	AT2G26330.1	ER; QRP1	24	LRR_8[117-176];LRR_8[360-415];LRR_8[379-439];LRR_8[428-487];LRRNT_2[25-64];LRR_6[521-537]	[586-608]	Pkinase[651-915]	chrA09	38176808	38183083	+	XIIIb	987	108165	6.37
BnLRR-RLK-9A-19	ZS11A09G051660	GWHTANRE045985	GWHPANRE045985	un	NA	20	LRR_8[203-264];LRR_1[430-448];LRR_1[505-525];LRRNT_2[29-74]	[603-625]	Pkinase[675-962]	chrA09	38760322	38764129	-	XII-1	992	109406	6.94
BnLRR-RLK-9A-20	ZS11A09G059570	GWHTANRE046868	GWHPANRE046868	un	NA	25	LRRNT_2[25-64];LRR_1[117-136]	[604-626]	Pkinase[664-946]	chrA09	42903133	42906648	-	XI-1	973	107389	6
BnLRR-RLK-10A-1	ZS11A10G005870	GWHTANRE047927	GWHPANRE047927	un	NA	24	LRR_8[416-471]	[509-531]	Pkinase[567-830]	chrA10	3276794	3280712	-	I-1	870	97840	6.96
BnLRR-RLK-10A-2	ZS11A10G008200	GWHTANRE048195	GWHPANRE048195	AT5G49760.1	CARD1; HPCA1	23	LRRNT_2[29-62]	[586-608]	Pkinase[659-925]	chrA10	6714623	6721428	-	VIII-1	979	107434	6.26
BnLRR-RLK-10A-3	ZS11A10G008230	GWHTANRE048198	GWHPANRE048198	AT5G49660.1	XIP1	23	LRR_8[437-496];LRR_1[461-481];LRRNT_2[28-68]	[591-613]	Pkinase[658-931]	chrA10	6861872	6865882	+	XI-1	966	107170	7.94
BnLRR-RLK-10A-4	ZS11A10G009380	GWHTANRE048324	GWHPANRE048324	AT5G51560.1	NA	23	LRR_8[141-200];LRR_8[165-224];LRRNT_2[26-65]	[309-331]	Pkinase[406-668]	chrA10	9326538	9329919	+	IV	677	74090.7	7.16
BnLRR-RLK-10A-5	ZS11A10G011320	GWHTANRE048537	GWHPANRE048537	AT5G53890.1	AtPSKR2; PSKR2	17	LRR_8[69-128];LRR_8[215-271];LRR_8[284-342];LRR_8[536-595];LRR_4[93-132];LRR_1[94-115];LRR_1[260-282];LRR_1[560-582];LRRNT_2[25-61];LRR_6[115-130]	[653-675]	Pkinase[724-991]	chrA10	11062469	11065471	+	Xb-1	1000	110136	6.48
BnLRR-RLK-10A-6	ZS11A10G013180	GWHTANRE048747	GWHPANRE048747	AT5G56040.2	RGI4; SKM2	27	LRR_8[317-373];LRR_8[455-515];LRRNT_2[29-68]	[7-26]	Pkinase[759-965]	chrA10	12257770	12261587	+	XI-1	1087	118522	5.83
BnLRR-RLK-10A-7	ZS11A10G016570	GWHTANRE049123	GWHPANRE049123	AT5G59680.1	NA	23	LRR_8[411-471];LRR_4[435-473];LRR_1[436-457]	[510-532]	Pkinase[660-756]	chrA10	14298917	14304427	+	I-1	795	89507.2	8.95
BnLRR-RLK-10A-8	ZS11A10G018890	GWHTANRE049381	GWHPANRE049381	AT5G20690.1	LURE1; PRK6	30	LRR_8[133-179];LRR_4[167-203];LRR_1[192-212];LRRNT_2[29-66]	[261-283]	Pkinase[378-640]	chrA10	15817157	15819945	-	III	648	71212	8.16
BnLRR-RLK-10A-9	ZS11A10G019050	GWHTANRE049400	GWHPANRE049400	AT5G20480.1	EFR	21	LRR_8[264-324];LRR_8[440-499];LRR_1[120-142];LRR_1[368-390];LRRNT_2[28-66];LRR_6[141-156];LRR_6[366-381]	[650-672]	Pkinase[716-988]	chrA10	15890635	15894168	-	XII-1	1031	112962	6.64
BnLRR-RLK-10A-10	ZS11A10G021870	GWHTANRE049725	GWHPANRE049725	AT5G16590.1	LRR1	23	LRRNT_2[26-61]	[382-399]	Pkinase[340-599]	chrA10	17386215	17388529	-	III	618	66458.1	8.45
BnLRR-RLK-10A-11	ZS11A10G023500	GWHTANRE049908	GWHPANRE049908	AT5G14210.1	NA	23	LRR_8[166-225];LRR_8[258-317];LRR_1[142-164];LRR_1[282-301]	[395-417]	Pkinase[488-750]	chrA10	18231769	18235431	+	VI-1	773	85143	8.03
BnLRR-RLK-10A-12	ZS11A10G026410	GWHTANRE050236	GWHPANRE050236	AT5G10020.1	SIRK1	23	LRR_8[126-185];LRR_8[150-209];LRR_1[322-343];LRR_6[223-237];LRR_6[319-334];LRRNT_2[27-72]	[607-629]	Pkinase[776-1043]	chrA10	19596258	19600031	-	III	1052	113960	6.28
BnLRR-RLK-10A-13	ZS11A10G027700	GWHTANRE050377	GWHPANRE050377	AT5G07180.1	NA	22	LRR_8[92-152];LRR_8[117-176];LRR_8[141-200];LRR_8[428-487];LRRNT_2[24-64]	[580-602]	Pkinase[650-913]	chrA10	20157128	20163017	-	XIIIb	963	105502	6.51
BnLRR-RLK-10A-14	ZS11A10G027800	GWHTANRE050389	GWHPANRE050389	AT5G07280.1	EMS1; EXS	20	LRR_8[78-126];LRR_8[237-296];LRR_8[332-389];LRR_8[608-664];LRR_8[652-712];LRR_8[775-834];LRR_1[92-113];LRR_1[166-187];LRR_1[357-376];LRRNT_2[23-62];LRR_6[519-535]	[874-896]	Pkinase[960-1228]	chrA10	20207082	20211077	+	Xb-1	1233	133249	6.58
BnLRR-RLK-10A-15	ZS11A10G028100	GWHTANRE050422	GWHPANRE050422	AT5G06940.1	NA	27	LRR_8[148-205];LRR_8[221-278];LRR_8[434-492];LRRNT_2[31-69];LRR_1[172-194];LRR_1[459-480]	[533-555]	Pkinase[600-842]	chrA10	20374086	20377503	+	XI-1	861	93914.8	7.19
BnLRR-RLK-10A-16	ZS11A10G028160	GWHTANRE050430	GWHPANRE050430	AT5G06820.1	SRF2	23	LRR_8[142-200];LRR_1[212-232];LRRNT_2[31-69]	[293-315]	Pkinase[415-688]	chrA10	20404189	20407898	-	V	735	80882.6	8.22
BnLRR-RLK-10A-17	ZS11A10G029430	GWHTANRE050574	GWHPANRE050574	AT5G05160.1	RUL1	20	LRR_8[82-128];LRRNT_2[23-60]	[254-276]	Pkinase[341-605]	chrA10	20968929	20971079	-	III	632	70100.4	7.69
BnLRR-RLK-1C-1	ZS11C01G000230	GWHTANRE050904	GWHPANRE050904	AT5G01890.1	PXC2	23	LRR_8[122-181];LRR_8[146-203];LRR_8[194-252];LRR_8[440-499];LRR_8[464-523];LRR_1[171-192];LRR_1[194-214];LRR_1[314-333];LRRNT_2[29-68];LRR_6[167-183];LRR_6[510-526]	[590-612]	Pkinase[672-935]	chrC01	96261	100051	-	VII-1	950	102217	6.18
BnLRR-RLK-1C-2	ZS11C01G000620	GWHTANRE050970	GWHPANRE050970	AT4G39400.1	ATBRI1; BIN1; BRI1; CBB2; DWF2	26	LRR_8[489-547];LRR_1[247-267];LRR_1[366-388];LRR_1[418-439];LRRNT_2[35-68]	[791-813]	Pkinase[884-1154]	chrC01	262477	266640	+	Xb-1	1197	130534	6.17
BnLRR-RLK-1C-3	ZS11C01G001900	GWHTANRE051111	GWHPANRE051111	AT4G37250.1	NA	23	LRRNT_2[25-65];LRR_6[209-223]	[327-349]	Pkinase[439-730]	chrC01	1072507	1075250	+	III	753	81694.7	7.35
BnLRR-RLK-1C-4	ZS11C01G002750	GWHTANRE051206	GWHPANRE051206	AT4G36180.1	MUL	22	LRR_8[166-225];LRR_8[214-273];LRR_8[385-443];LRR_8[504-562];LRR_8[527-587];LRR_1[552-574];LRR_1[645-667];LRRNT_2[28-67]	[749-771]	Pkinase[873-1103]	chrC01	1571361	1576064	+	VII-3	1126	123105	6.52
BnLRR-RLK-1C-5	ZS11C01G004460	GWHTANRE051412	GWHPANRE051412	AT4G34220.1	RDK1	24	LRR_8[101-160];LRRNT_2[26-65];LRR_1[102-120]	[338-360]	Pkinase[484-559]	chrC01	2539857	2542219	+	III	593	63959.8	8.9
BnLRR-RLK-1C-6	ZS11C01G005020	GWHTANRE051477	GWHPANRE051477	un	NA	25	LRRNT_2[26-65]	[227-249]	Pkinase[291-561]	chrC01	2850557	2854328	+	II	615	68124.7	5.3
BnLRR-RLK-1C-7	ZS11C01G008150	GWHTANRE051842	GWHPANRE051842	AT4G30520.1	CIK3; SARK	27	LRRNT_2[32-69]	[13-35]	Pkinase[247-303]	chrC01	4715170	4717896	+	II	475	52133.5	5.88
BnLRR-RLK-1C-8	ZS11C01G010520	GWHTANRE052110	GWHPANRE052110	AT4G28650.1	MIK1; PXL2	24	LRR_8[166-223];LRR_8[478-537];LRR_8[526-585];LRR_1[166-188];LRR_1[552-569];LRRNT_2[30-69];LRR_6[188-204];LRR_6[285-300]	[636-655]	Pkinase[702-974]	chrC01	6616945	6621077	+	XI-1	1016	110976	6.12
BnLRR-RLK-1C-9	ZS11C01G010660	GWHTANRE052127	GWHPANRE052127	AT4G28490.1	HAE; HAESA; RLK5	21	LRR_8[139-197];LRR_8[500-559];LRR_1[549-570];LRRNT_2[23-62];LRR_6[236-250]	[623-645]	Pkinase[687-911]	chrC01	6706781	6710407	-	XI-1	997	109042	6.97
BnLRR-RLK-1C-10	ZS11C01G012360	GWHTANRE052328	GWHPANRE052328	AT4G18640.1	MDIS2; MRH	24	LRRNT_2[26-64];LRR_1[116-136]	[304-326]	Pkinase[382-629]	chrC01	7930084	7934015	+	VI-2	662	74270.1	6.76
BnLRR-RLK-1C-11	ZS11C01G013670	GWHTANRE052479	GWHPANRE052479	AT4G20140.1	GSO1	23	LRR_8[244-303];LRR_8[268-326];LRR_8[365-424];LRR_8[509-568];LRR_8[777-832];LRR_4[796-832];LRR_1[100-122];LRR_1[365-384];LRR_1[652-674];LRR_1[797-814];LRRNT_2[29-69]	[880-902]	Pkinase[962-1239]	chrC01	8994619	8999212	+	XI-1	1255	137603	5.52
BnLRR-RLK-1C-12	ZS11C01G013780	GWHTANRE052491	GWHPANRE052491	AT4G20270.1	BAM3	22	LRR_8[246-305];LRR_8[464-524];LRR_1[174-194];LRR_1[270-292];LRRNT_2[34-72];LRR_6[175-187];LRR_6[268-284];LRR_6[511-526]	[634-656]	Pkinase[687-956]	chrC01	9090454	9094242	+	XI-1	967	107508	7.93
BnLRR-RLK-1C-13	ZS11C01G014200	GWHTANRE052533	GWHPANRE052533	un	NA	17	LRR_8[429-484];LRR_1[451-471];LRR_6[286-301];LRR_6[356-372];LRRNT_2[21-66]	[628-650]	Pkinase[768-968]	chrC01	9381812	9385745	+	III	1047	113073	6.47
BnLRR-RLK-1C-14	ZS11C01G015730	GWHTANRE052712	GWHPANRE052712	AT4G22130.1	SRF8	24	LRR_8[115-175];LRR_8[141-199];LRRNT_2[28-66]	[289-311]	Pkinase[399-671]	chrC01	10489306	10493660	+	V	706	76544.1	7.78
BnLRR-RLK-1C-15	ZS11C01G016320	GWHTANRE052782	GWHPANRE052782	AT4G22730.1	NA	24	LRR_1[213-235];LRRNT_2[25-65]	[310-332]	Pkinase[424-628]	chrC01	10896653	10899778	+	IV	687	75561.6	6.51
BnLRR-RLK-1C-16	ZS11C01G018160	GWHTANRE052999	GWHPANRE052999	un	NA	20	LRR_8[80-125];LRRNT_2[24-60];LRR_1[186-206]	[249-271]	Pkinase[332-594]	chrC01	12510608	12514102	+	III	628	69147.1	6.95
BnLRR-RLK-1C-17	ZS11C01G021680	GWHTANRE053398	GWHPANRE053398	AT4G26540.1	RGFR3; RGI3	24	LRR_8[94-153];LRR_8[117-177];LRR_8[315-370];LRR_8[454-514];LRR_8[601-656];LRRNT_2[26-65]	[13-32]	Pkinase[765-970]	chrC01	15320674	15324574	-	XI-1	1092	118832	5.49
BnLRR-RLK-1C-18	ZS11C01G029990	GWHTANRE054319	GWHPANRE054319	un	NA	19	LRRNT_2[32-71]	[286-308]	Pkinase[404-658]	chrC01	22376174	22378882	-	III	679	75107	7.96
BnLRR-RLK-1C-19	ZS11C01G038050	GWHTANRE055233	GWHPANRE055233	AT1G60630.1	NA	26	LRRNT_2[26-58]	[251-273]	Pkinase[349-604]	chrC01	35200502	35202735	-	III	640	70618.8	8.85
BnLRR-RLK-1C-20	ZS11C01G038320	GWHTANRE055262	GWHPANRE055262	AT1G60800.1	AtNIK3; NIK3	25	LRRNT_2[33-71];LRR_8[99-158];LRR_1[123-145]	[242-264]	Pkinase[305-575]	chrC01	35435950	35440472	-	II	635	69955.7	7.08
BnLRR-RLK-1C-21	ZS11C01G040810	GWHTANRE055537	GWHPANRE055537	AT3G23750.1	BARK1	25	LRR_8[89-146];LRRNT_2[25-62];LRRNT_2[323-361]	[484-506]	Pkinase[583-855]	chrC01	38127133	38130954	-	IX	933	100067	5.56
BnLRR-RLK-1C-22	ZS11C01G045640	GWHTANRE056037	GWHPANRE056037	AT3G20190.1	NA	0	LRRNT_2[46-87];LRR_8[139-199]	[274-296]	Pkinase[372-638]	chrC01	42944238	42947556	-	III	776	86798.8	6.78
BnLRR-RLK-1C-23	ZS11C01G046130	GWHTANRE056090	GWHPANRE056090	AT3G19700.1	HAIKU2; IKU2	19	LRR_8[460-519];LRRNT_2[25-64]	[610-632]	Pkinase[672-879]	chrC01	43437618	43440849	-	XI-1	970	107574	7.48
BnLRR-RLK-1C-24	ZS11C01G047980	GWHTANRE056292	GWHPANRE056292	AT3G17840.1	RLK902	30	LRR_8[119-177];LRRNT_2[30-66]	[258-280]	Pkinase[348-613]	chrC01	45002353	45005156	-	III	627	67966.7	5.16
BnLRR-RLK-1C-25	ZS11C01G051580	GWHTANRE056692	GWHPANRE056692	AT3G47580.1	NA	22	LRR_8[437-496];LRRNT_2[26-65];LRR_1[118-140];LRR_1[263-283];LRR_1[437-459]	[640-662]	Pkinase[700-919]	chrC01	47956642	47960354	+	XII-1	1006	110377	7.45
BnLRR-RLK-1C-26	ZS11C01G053370	GWHTANRE056885	GWHPANRE056885	AT3G13380.1	BRL3	21	LRR_8[390-444];LRR_1[548-569];LRRNT_2[33-73]	[604-626]	Pkinase[669-804]	chrC01	49616698	49619754	-	Xb-1	849	93982.5	6.86
BnLRR-RLK-1C-27	ZS11C01G057930	GWHTANRE057408	GWHPANRE057408	AT3G02880.1	KIN7	21	LRR_8[64-122];LRRNT_2[24-59]	[240-262]	Pkinase[334-593]	chrC01	52593340	52595988	-	III	612	65896	7.76
BnLRR-RLK-2C-1	ZS11C02G000030	GWHTANRE057775	GWHPANRE057775	AT5G01890.1	PXC2	27	LRR_8[150-207];LRR_8[473-532];LRR_1[175-195];LRR_1[198-216];LRRNT_2[33-72]	[601-623]	Pkinase[681-944]	chrC02	19502	23227	+	VII-1	959	103534	6.18
BnLRR-RLK-2C-2	ZS11C02G004200	GWHTANRE058234	GWHPANRE058234	un	NA	29	LRR_8[93-152];LRR_8[117-176];LRRNT_2[25-65];LRR_1[117-139]	[222-244]	Pkinase[289-559]	chrC02	2795748	2799689	-	II	611	68115.1	5.87
BnLRR-RLK-2C-3	ZS11C02G007660	GWHTANRE058628	GWHPANRE058628	AT5G16590.1	LRR1	23	LRRNT_2[26-61]	[236-258]	Pkinase[335-594]	chrC02	4922813	4925517	+	III	613	65980.8	8.59
BnLRR-RLK-2C-4	ZS11C02G007850	GWHTANRE058649	GWHPANRE058649	AT5G16900.1	NA	19	LRR[407-491]	[529-551]	Pkinase[590-854]	chrC02	5039383	5044524	+	I-1	894	99617.7	5.92
BnLRR-RLK-2C-5	ZS11C02G008190	GWHTANRE058691	GWHPANRE058691	AT3G46400.1	NA	0	LRR_8[219-279]	no predicted	Pkinase[332-538]	chrC02	5223602	5234373	-	I-1	574	64470.9	6.33
BnLRR-RLK-2C-6	ZS11C02G010750	GWHTANRE058973	GWHPANRE058973	AT5G20690.1	LURE1;PRK6	27	LRR_8[115-176];LRRNT_2[25-64]	[372-394]	Pkinase[371-632]	chrC02	7052687	7055031	-	III	639	70177	8.59
BnLRR-RLK-2C-7	ZS11C02G013440	GWHTANRE059263	GWHPANRE059263	AT5G59650.1	NA	24	LRR_8[386-446];LRR_4[410-448]	[483-505]	Pkinase[559-820]	chrC02	9317560	9322443	-	I-1	886	98545.1	6.19
BnLRR-RLK-2C-8	ZS11C02G014590	GWHTANRE059393	GWHPANRE059393	un	NA	0	LRRNT_2[39-75];LRR_1[130-150];LRR_1[153-174];LRR_1[199-220]	[274-296]	Pkinase[356-619]	chrC02	10234653	10239212	-	III	651	71334.2	7.94
BnLRR-RLK-2C-9	ZS11C02G016760	GWHTANRE059639	GWHPANRE059639	AT5G56040.2	RGI4;SKM2	27	LRR_8[122-180];LRR_8[457-517];LRRNT_2[29-68]	[13-35]	Pkinase[761-964]	chrC02	12336284	12340044	-	XI-1	1083	117968	6.29
BnLRR-RLK-2C-10	ZS11C02G018890	GWHTANRE059881	GWHPANRE059881	AT5G53890.1	AtPSKR2; PSKR2	17	LRR_8[166-222];LRR_8[357-410];LRR_8[446-502];LRR_8[467-526];LRR_1[187-209];LRR_1[211-226];LRR_1[468-489];LRR_1[491-513];LRRNT_2[25-62]	[586-608]	Pkinase[659-926]	chrC02	14091014	14094779	-	Xb-1	941	103807	6.37
BnLRR-RLK-2C-11	ZS11C02G025330	GWHTANRE060593	GWHPANRE060593	AT1G68400.1	NA	27	LRRNT_2[27-63]	[274-296]	Pkinase[363-607]	chrC02	20498776	20502826	-	III	668	72746.8	7.22
BnLRR-RLK-2C-12	ZS11C02G026770	GWHTANRE060747	GWHPANRE060747	AT1G69270.1	ATRPK1; RPK1	21	LRRNT_2[29-66]	[174-196]	Pkinase[240-505]	chrC02	22061754	22063931	-	XV	515	57360.9	7.44
BnLRR-RLK-2C-13	ZS11C02G030630	GWHTANRE061166	GWHPANRE061166	AT1G72300.1	PSY1R	0	LRR_8[467-518];LRR_1[617-639];LRRNT_2[38-74];LRR_6[209-224]	[706-728]	Pkinase[793-1062]	chrC02	25735724	25739296	-	Xb-1	1077	119087	6.51
BnLRR-RLK-2C-14	ZS11C02G030840	GWHTANRE061190	GWHPANRE061190	AT1G72460.1	PRK8	18	LRRNT_2[23-63]	[253-272]	Pkinase[355-606]	chrC02	25920241	25922948	+	III	622	68128.8	5.71
BnLRR-RLK-2C-15	ZS11C02G037630	GWHTANRE061926	GWHPANRE061926	AT1G79620.1	VRLK1	31	LRRNT_2[36-72]	[567-589]	Pkinase[641-907]	chrC02	31972065	31977363	-	VIII-1	976	106692	7.24
BnLRR-RLK-2C-16	ZS11C02G038990	GWHTANRE062080	GWHPANRE062080	AT5G63930.1	NA	25	LRRNT_2[28-66]	[737-759]	Pkinase[809-1071]	chrC02	33016452	33020619	-	XI-1	1090	119175	7.81
BnLRR-RLK-2C-17	ZS11C02G048670	GWHTANRE063154	GWHPANRE063154	AT5G44700.1	EDA23; GSO2	22	LRR_8[285-324];LRR_8[362-421];LRR_8[506-565];LRR_8[649-708];LRR_8[774-829];LRR_4[121-161];LRR_1[96-118];LRR_1[145-167];LRR_1[241-261];LRR_1[289-309];LRR_1[362-383];LRR_1[506-528];LRR_1[649-671];LRRNT_2[27-68]	[874-896]	Pkinase[952-1220]	chrC02	47870014	47874201	-	XI-1	1243	136055	6.02
BnLRR-RLK-2C-18	ZS11C02G048760	GWHTANRE063164	GWHPANRE063164	AT3G47090.1	NA	0	LRRNT_2[12-49]	[624-646]	Pkinase[683-901]	chrC02	47954360	47957422	+	XII-1	989	108478	7.35
BnLRR-RLK-2C-19	ZS11C02G049720	GWHTANRE063263	GWHPANRE063263	AT5G20480.1	EFR	26	LRR_8[371-430];LRR_8[516-574];LRR_1[444-465];LRRNT_2[30-69]	[638-660]	Pkinase[701-915]	chrC02	48665178	48668568	-	XII-1	1001	109403	7.94
BnLRR-RLK-2C-20	ZS11C02G050610	GWHTANRE063362	GWHPANRE063362	AT5G45840.2	MDIS1	29	LRRNT_2[31-70]	[314-336]	Pkinase[391-640]	chrC02	49803178	49807445	-	VI-2	671	75342.3	6.13
BnLRR-RLK-2C-21	ZS11C02G053680	GWHTANRE063706	GWHPANRE063706	AT2G01820.1	TMK3	22	LRR_8[363-422];LRR_1[387-406];LRRNT_2[29-60];LRRNT_2[326-360]	[470-492]	Pkinase[567-844]	chrC02	52685156	52688664	-	IX	926	100034	6.37
BnLRR-RLK-2C-22	ZS11C02G054140	GWHTANRE063757	GWHPANRE063757	AT2G02220.1	ATPSKR1; PSKR1	25	LRR_8[454-509];LRR_1[498-520];LRRNT_2[34-68]	[588-610]	Pkinase[665-933]	chrC02	53396742	53400008	-	Xb-1	938	104262	6.34
BnLRR-RLK-2C-23	ZS11C02G058470	GWHTANRE064243	GWHPANRE064243	AT3G28450.1	BIR2	30	LRRNT_2[33-75]	[233-255]	Pkinase[318-572]	chrC02	57480611	57482419	+	Xa	602	66443.4	5.6
BnLRR-RLK-2C-24	ZS11C02G062670	GWHTANRE064704	GWHPANRE064704	AT5G25930.1	NA	20	LRR_8[281-340];LRR_1[110-132];LRR_1[235-256];LRR_1[566-588];LRR_6[107-123];LRR_6[564-580];LRRNT_2[23-58]	[626-648]	Pkinase[685-959]	chrC02	61178240	61183256	-	XI-1	1003	111690	6.92
BnLRR-RLK-3C-1	ZS11C03G004480	GWHTANRE065825	GWHPANRE065825	AT5G10020.1	SIRK1	24	LRR_8[127-185];LRR_8[471-530];LRR_6[222-236];LRR_6[318-334];LRRNT_2[27-73]	[597-619]	Pkinase[757-1026]	chrC03	2269203	2272981	+	III	1034	112690	6.33
BnLRR-RLK-3C-2	ZS11C03G012810	GWHTANRE066772	GWHPANRE066772	AT5G58150.1	NA	22	LRR_8[81-124];LRR_4[90-126];LRR_6[89-102];LRR_6[113-126];LRR_1[90-107];LRR_1[137-159]	[434-456]	Pkinase[533-700]	chrC03	6587391	6589700	+	VII-2	769	83481	7.36
BnLRR-RLK-3C-3	ZS11C03G018820	GWHTANRE067469	GWHPANRE067469	AT2G31880.1	EVR; SOBIR1	29	LRR_8[112-171]	[285-307]	Pkinase[350-631]	chrC03	10140777	10142702	+	XI-2	641	71067.6	9.94
BnLRR-RLK-3C-4	ZS11C03G020570	GWHTANRE067672	GWHPANRE067672	un	NA	29	LRRNT_2[37-75]	[278-295]	Pkinase[311-574]	chrC03	11248115	11252647	-	XIIIa	594	64737.2	5.65
BnLRR-RLK-3C-5	ZS11C03G021320	GWHTANRE067757	GWHPANRE067757	AT2G36570.1	PXC1	20	LRRNT_2[22-60]	[268-290]	Pkinase[360-639]	chrC03	11745161	11747858	+	III	675	73436.6	6.62
BnLRR-RLK-3C-6	ZS11C03G021610	GWHTANRE067795	GWHPANRE067795	AT2G37050.3	SIMP1	28	LRR_4[466-505];LRR_8[443-501];LRR_1[466-488]	[535-557]	Pkinase[611-828]	chrC03	11989370	11994772	+	I-1	933	103458	5.74
BnLRR-RLK-3C-7	ZS11C03G029800	GWHTANRE068756	GWHPANRE068756	un	NA	28	LRR_8[144-204];LRR_8[336-396];LRR_8[478-537];LRR_8[526-585];LRR_1[123-142];LRR_1[169-191];LRR_1[241-261];LRR_1[361-381];LRR_6[121-136];LRR_6[477-491];LRRNT_2[28-68]	[633-655]	Pkinase[708-936]	chrC03	17957064	17960983	+	XI-1	956	106422	6.03
BnLRR-RLK-3C-8	ZS11C03G030620	GWHTANRE068854	GWHPANRE068854	AT3G47090.1	NA	0	LRRNT_2[101-139]	no predicted	Pkinase[421-680]	chrC03	18679638	18683997	+	XII-1	681	74724.2	6.88
BnLRR-RLK-3C-9	ZS11C03G031220	GWHTANRE068922	GWHPANRE068922	AT4G08850.1	MIK2	30	LRR_8[101-161];LRR_8[294-353];LRR_8[530-569];LRR_8[581-641];LRRNT_2[33-73];LRR_1[534-554];LRR_1[582-603];LRR_1[606-627]	[694-716]	Pkinase[761-1023]	chrC03	19206556	19210551	-	XI-1	1028	113608	6.26
BnLRR-RLK-3C-10	ZS11C03G033830	GWHTANRE069208	GWHPANRE069208	AT4G03390.1	SRF3	28	LRR_8[121-180];LRRNT_2[32-71]	[307-329]	Pkinase[475-746]	chrC03	21384464	21388801	+	V	765	84039.3	6.33
BnLRR-RLK-3C-11	ZS11C03G037310	GWHTANRE069596	GWHPANRE069596	un	NA	25	LRR_8[246-306];LRR_4[202-239];LRR_1[130-152];LRR_1[225-246]	[390-412]	Pkinase[478-745]	chrC03	23779613	23784007	-	VI-1	802	88812.3	8.47
BnLRR-RLK-3C-12	ZS11C03G046900	GWHTANRE070653	GWHPANRE070653	AT3G20190.1	NA	38	LRRNT_2[46-87];LRR_8[139-199]	[275-297]	Pkinase[375-641]	chrC03	30956686	30959105	+	III	680	76317.2	8.33
BnLRR-RLK-3C-13	ZS11C03G047650	GWHTANRE070733	GWHPANRE070733	AT3G21340.1	NA	27	LRR_8[417-474];LRR_8[439-495];LRR_4[439-474]	[519-541]	Pkinase[593-856]	chrC03	31457148	31461398	-	I-1	897	99886.5	6.28
BnLRR-RLK-3C-14	ZS11C03G050180	GWHTANRE071011	GWHPANRE071011	AT3G24660.1	TMKL1	23	LRR_8[200-258]	[302-324]	Pkinase[384-648]	chrC03	33768479	33771039	+	III	675	73171.9	6.35
BnLRR-RLK-3C-15	ZS11C03G051500	GWHTANRE071155	GWHPANRE071155	AT3G47570.1	NA	0	LRR[7-255]	[327-349]	Pkinase[387-611]	chrC03	34755791	34759439	-	XII-1	693	75815.4	8.94
BnLRR-RLK-3C-16	ZS11C03G052910	GWHTANRE071312	GWHPANRE071312	AT2G16250.1	NA	21	LRR_8[124-183];LRR_8[243-304];LRR_1[124-146];LRR_1[149-170];LRR_6[147-161]	[416-438]	Pkinase[496-770]	chrC03	35820004	35823903	-	XIV	871	93660.4	8.15
BnLRR-RLK-3C-17	ZS11C03G055850	GWHTANRE071642	GWHPANRE071642	AT5G65700.1	BAM1	16	LRR_8[528-585];LRRNT_2[25-63];LRR_1[286-307]	[637-656]	Pkinase[691-958]	chrC03	38398513	38402126	-	XI-1	997	108869	6.17
BnLRR-RLK-3C-18	ZS11C03G056640	GWHTANRE071730	GWHPANRE071730	un	NA	21	LRRNT_2[21-61]	[219-241]	Pkinase[286-557]	chrC03	39167692	39171826	+	II	608	67827.1	4.77
BnLRR-RLK-3C-19	ZS11C03G058420	GWHTANRE071933	GWHPANRE071933	un	NA	0	LRR_8[104-162];LRR_1[127-147];LRR_1[151-168];LRRNT_2[42-75]	[211-233]	Pkinase[337-508]	chrC03	40529296	40532983	-	II	562	62911.7	6.68
BnLRR-RLK-3C-20	ZS11C03G060400	GWHTANRE072153	GWHPANRE072153	AT5G62230.1	ERL1	20	LRR_8[115-174];LRR_8[426-485];LRRNT_2[22-62];LRR_6[162-177];LRR_6[232-249]	[578-600]	Pkinase[648-908]	chrC03	42289858	42296298	-	XIIIb	969	107122	6.99
BnLRR-RLK-3C-21	ZS11C03G061510	GWHTANRE072286	GWHPANRE072286	AT3G47090.1	NA	0	LRR[26-233]	no predicted	Pkinase[309-584]	chrC03	43540556	43543127	+	XII-1	602	66554.6	8.04
BnLRR-RLK-3C-22	ZS11C03G064360	GWHTANRE072601	GWHPANRE072601	AT3G42880.1	PRK3	24	LRR_8[113-173];LRRNT_2[25-60];LRR_1[186-205]	[244-266]	Pkinase[356-619]	chrC03	50522379	50525062	+	III	627	69881.6	7.81
BnLRR-RLK-3C-23	ZS11C03G065100	GWHTANRE072675	GWHPANRE072675	AT3G42880.1	PRK3	25	LRR_8[114-174];LRRNT_2[26-61];LRR_1[188-206]	[249-268]	Pkinase[358-619]	chrC03	52025337	52027756	+	III	629	70135.6	7.83
BnLRR-RLK-3C-24	ZS11C03G067820	GWHTANRE072968	GWHPANRE072968	AT3G46340.1	NA	0	LRR_8[395-452];LRR_1[417-437]	[493-515]	Pkinase[568-829]	chrC03	55770616	55776085	+	I-1	883	98320.5	5.76
BnLRR-RLK-3C-25	ZS11C03G068010	GWHTANRE072990	GWHPANRE072990	AT3G46340.1	NA	24	LRR_8[411-470];LRR_4[434-472];LRR_1[435-452]	[511-533]	Pkinase[585-670]	chrC03	56121665	56124895	-	I-1	682	76327.5	6.93
BnLRR-RLK-3C-26	ZS11C03G068480	GWHTANRE073040	GWHPANRE073040	AT3G47570.1	NA	0	LRR_1[316-337]	[403-425]	Pkinase[462-647]	chrC03	56600111	56602455	-	XII-1	687	75427.5	7.38
BnLRR-RLK-3C-27	ZS11C03G068510	GWHTANRE073043	GWHPANRE073043	AT3G47110.1	NA	0	LRRNT_2[38-76]	[655-677]	Pkinase[722-1013]	chrC03	56610402	56613744	-	XII-1	1026	111853	7.31
BnLRR-RLK-3C-28	ZS11C03G068880	GWHTANRE073085	GWHPANRE073085	AT3G47570.1	NA	18	LRR_8[413-471];LRRNT_2[24-62];LRR_1[436-458]	[644-666]	Pkinase[709-868]	chrC03	57013408	57016757	+	XII-1	901	99941.6	6.96
BnLRR-RLK-3C-29	ZS11C03G072500	GWHTANRE073490	GWHPANRE073490	AT1G28440.1	HSL1	15	LRR_8[136-195];LRR_8[521-579];LRR_4[112-153];LRRNT_2[17-56];LRR_1[113-132];LRR_1[137-159];LRR_6[136-150]	[623-645]	Pkinase[682-912]	chrC03	60379498	60383395	+	XI-1	997	108722	4.82
BnLRR-RLK-3C-30	ZS11C03G074910	GWHTANRE073792	GWHPANRE073792	AT4G39400.1	ATBRI1; BIN1; BRI1; CBB2; DWF2	24	LRR_8[240-298];LRR_8[337-395];LRR_8[482-540];LRR_8[506-564];LRR_1[241-262];LRR_1[362-383];LRR_1[411-432];LRR_6[196-209];LRR_6[261-277];LRR_6[382-404];LRRNT_2[25-60]	[782-804]	Pkinase[868-1138]	chrC03	62455340	62459761	+	Xb-1	1174	128234	6.83
BnLRR-RLK-3C-31	ZS11C03G079980	GWHTANRE074353	GWHPANRE074353	AT4G20270.1	BAM3	24	LRR_8[467-505];LRR_1[202-223];LRR_1[251-273];LRR_1[299-321];LRRNT_2[38-76];LRR_6[540-555]	[662-681]	Pkinase[715-984]	chrC03	66754741	66758679	+	XI-1	995	109884	6.78
BnLRR-RLK-3C-32	ZS11C03G080080	GWHTANRE074363	GWHPANRE074363	AT4G20450.1	NA	26	LRR_4[444-483];LRR_1[444-465]	[525-547]	Pkinase[580-870]	chrC03	66798518	66813511	-	I-1	911	102295	6.54
BnLRR-RLK-3C-33	ZS11C03G080760	GWHTANRE074434	GWHPANRE074434	un	NA	19	LRR_8[502-561];LRR_1[289-305];LRRNT_2[23-68];LRR_6[288-303];LRR_6[339-351];LRR_6[358-374]	[630-652]	Pkinase[771-971]	chrC03	67352686	67357757	-	III	1050	113377	6.29
BnLRR-RLK-3C-34	ZS11C03G081110	GWHTANRE074470	GWHPANRE074470	AT4G22130.1	SRF8	27	LRR_8[98-155];LRRNT_2[31-70]	[288-310]	Pkinase[391-663]	chrC03	67765463	67769564	+	V	698	75969.4	8.36
BnLRR-RLK-3C-35	ZS11C03G083760	GWHTANRE074762	GWHPANRE074762	un	NA	21	LRRNT_2[22-61];LRR_8[88-148];LRR_1[137-156];LRR_1[161-177]	[223-245]	Pkinase[287-557]	chrC03	70339679	70343386	+	II	611	67576.2	5.2
BnLRR-RLK-3C-36	ZS11C03G086880	GWHTANRE075130	GWHPANRE075130	AT1G50610.1	PRK5	39	LRR_8[137-197];LRRNT_2[44-86]	[270-292]	Pkinase[367-635]	chrC03	72885996	72888714	+	III	661	74224.6	8.06
BnLRR-RLK-3C-37	ZS11C03G087720	GWHTANRE075217	GWHPANRE075217	AT3G47580.1	NA	0	LRR_1[87-109];LRR_1[135-157];LRR_1[455-475];LRRNT_2[2-33]	[617-639]	Pkinase[679-898]	chrC03	73690113	73693230	+	XII-1	972	106165	8.72
BnLRR-RLK-3C-38	ZS11C03G089150	GWHTANRE075382	GWHPANRE075382	AT3G47090.1	NA	0	LRR_1[49-71];LRR_1[120-142]	[207-229]	Pkinase[274-560]	chrC03	75013893	75015889	-	XII-1	576	63793.1	8.63
BnLRR-RLK-3C-39	ZS11C03G089190	GWHTANRE075386	GWHPANRE075386	un	NA	27	LRR_8[119-178];LRR_6[96-111];LRRNT_2[31-71]	[289-311]	Pkinase[414-683]	chrC03	75040585	75045035	+	V	716	77681.8	6.62
BnLRR-RLK-3C-40	ZS11C03G090440	GWHTANRE075525	GWHPANRE075525	un	NA	21	LRR_8[178-234];LRR_8[275-333];LRR_8[662-721];LRR_1[275-297];LRR_1[301-321];LRR_1[373-395];LRR_1[663-684];LRR_6[298-314];LRR_6[370-386];LRRNT_2[31-77]	[773-795]	Pkinase[860-1130]	chrC03	75958956	75962453	-	Xb-1	1165	126730	7.12
BnLRR-RLK-4C-1	ZS11C04G003050	GWHTANRE075936	GWHPANRE075936	AT2G41820.1	PXC3	23	LRR_8[327-386];LRR_1[87-109];LRR_1[327-349]	[535-557]	Pkinase[611-819]	chrC04	2801241	2804965	+	XI-1	890	97178.2	6.11
BnLRR-RLK-4C-2	ZS11C04G006150	GWHTANRE076302	GWHPANRE076302	AT2G45340.1	NA	23	LRR_8[142-201];LRRNT_2[25-66];LRR_1[215-236]	[315-337]	Pkinase[420-684]	chrC04	5095994	5100772	+	IV	690	75507.9	7.42
BnLRR-RLK-4C-3	ZS11C04G012050	GWHTANRE076956	GWHPANRE076956	un	NA	29	LRRNT_2[32-70]	[239-261]	Pkinase[306-569]	chrC04	9733978	9738440	+	XIIIa	589	64438.8	5.66
BnLRR-RLK-4C-4	ZS11C04G013100	GWHTANRE077078	GWHPANRE077078	AT3G47090.1	NA	21	LRR_8[94-150];LRR_8[435-493];LRR_1[115-137];LRR_1[163-185];LRR_1[436-455];LRRNT_2[23-61]	[644-666]	Pkinase[708-991]	chrC04	10438253	10441814	+	XII-1	1013	111730	8.57
BnLRR-RLK-4C-5	ZS11C04G016380	GWHTANRE077445	GWHPANRE077445	AT3G47570.1	NA	20	LRR_8[102-160];LRR_8[149-207];LRRNT_2[36-71];LRR_1[125-147]	[656-678]	Pkinase[718-1009]	chrC04	12916015	12919189	-	XII-1	1027	112186	8.81
BnLRR-RLK-4C-6	ZS11C04G021510	GWHTANRE077990	GWHPANRE077990	AT1G07560.1	NA	0	LRR_8[461-517]	[561-583]	Pkinase[668-824]	chrC04	17622897	17627785	-	I-1	865	96359.6	5.19
BnLRR-RLK-4C-7	ZS11C04G023960	GWHTANRE078261	GWHPANRE078261	AT2G27060.1	NA	17	LRR_8[92-150];LRRNT_2[19-64];LRR_6[289-304]	[541-563]	Pkinase[669-868]	chrC04	20112162	20116793	-	III	945	101824	5.9
BnLRR-RLK-4C-8	ZS11C04G024200	GWHTANRE078291	GWHPANRE078291	AT2G26730.1	NA	23	LRR_8[67-127];LRRNT_2[27-62];LRR_1[92-114]	[258-280]	Pkinase[358-618]	chrC04	20359545	20362942	-	III	662	71602.5	8.21
BnLRR-RLK-4C-9	ZS11C04G024610	GWHTANRE078333	GWHPANRE078333	AT5G43020.1	NA	24	LRR[36-235]	[287-309]	Pkinase[385-649]	chrC04	21123863	21126957	+	III	675	74335.4	8
BnLRR-RLK-4C-10	ZS11C04G030620	GWHTANRE078981	GWHPANRE078981	un	NA	23	LRRNT_2[27-67];LRR_1[120-142]	[326-348]	Pkinase[413-633]	chrC04	31132579	31135815	+	VI-2	676	75029.6	7.09
BnLRR-RLK-4C-11	ZS11C04G038020	GWHTANRE079795	GWHPANRE079795	AT3G51740.1	IMK2	28	LRR_8[227-287];LRR_8[276-335];LRRNT_2[37-76]	[612-634]	Pkinase[471-734]	chrC04	37718092	37720749	+	III	765	82280.5	7.78
BnLRR-RLK-4C-12	ZS11C04G054960	GWHTANRE081682	GWHPANRE081682	AT2G23950.1	CIK2	28	LRRNT_2[33-72]	[236-258]	Pkinase[301-567]	chrC04	53674270	53677905	-	II	637	70017.2	7.64
BnLRR-RLK-4C-13	ZS11C04G055160	GWHTANRE081708	GWHPANRE081708	AT2G24230.1	NA	21	LRR_8[81-125];LRR_8[186-245];LRR_4[91-126];LRR_6[112-127];LRR_1[91-109];LRR_1[138-159]	[454-476]	Pkinase[547-839]	chrC04	53816703	53819844	-	VII-2	851	93895.7	5.43
BnLRR-RLK-4C-14	ZS11C04G057260	GWHTANRE081948	GWHPANRE081948	AT2G26730.1	NA	23	LRR_8[68-126];LRRNT_2[27-62]	[255-277]	Pkinase[352-612]	chrC04	55683057	55688326	+	III	656	70799.6	7.57
BnLRR-RLK-4C-15	ZS11C04G058700	GWHTANRE082106	GWHPANRE082106	AT3G47580.1	NA	0	LRRNT_2[11-49]	[574-596]	Pkinase[577-671]	chrC04	56828851	56837244	-	XII-1	1303	143189	9.27
BnLRR-RLK-4C-16	ZS11C04G062410	GWHTANRE082534	GWHPANRE082534	AT2G31880.1	EVR; SOBIR1	35	LRR_8[138-195]	[285-307]	Pkinase[348-630]	chrC04	59812494	59814493	+	XI-2	639	71432.6	10.17
BnLRR-RLK-4C-17	ZS11C04G062420	GWHTANRE082535	GWHPANRE082535	AT2G31880.1	EVR; SOBIR1	35	LRR_1[139-161]	[284-306]	Pkinase[350-632]	chrC04	59819186	59821111	+	XI-2	641	70756.3	9.87
BnLRR-RLK-4C-18	ZS11C04G063540	GWHTANRE082655	GWHPANRE082655	AT2G33170.1	NA	27	LRR_8[74-132];LRR_8[505-563];LRRNT_2[29-69]	[740-762]	Pkinase[809-1083]	chrC04	60784543	60789199	-	XI-1	1112	122568	7.26
BnLRR-RLK-4C-19	ZS11C04G065420	GWHTANRE082864	GWHPANRE082864	un	NA	28	LRRNT_2[30-69];LRR_8[123-179]	[236-258]	Pkinase[305-568]	chrC04	61941759	61945756	-	XIIIa	588	64172.2	5.1
BnLRR-RLK-4C-20	ZS11C04G070080	GWHTANRE083395	GWHPANRE083395	AT2G41820.1	PXC3	23	LRR_8[83-122];LRR_8[328-387];LRR_1[88-108];LRR_1[328-350]	[534-556]	Pkinase[609-818]	chrC04	64858410	64862737	+	XI-1	889	97097.1	5.95
BnLRR-RLK-4C-21	ZS11C04G070430	GWHTANRE083431	GWHPANRE083431	AT2G42290.1	NA	21	LRR_8[92-151];LRR_8[116-165];LRRNT_2[25-64];LRR_1[116-138]	[12-34]	Pkinase[345-630]	chrC04	65075612	65078731	-	III	640	69739.2	7.27
BnLRR-RLK-4C-22	ZS11C04G072140	GWHTANRE083616	GWHPANRE083616	AT2G45340.1	NA	24	LRR_8[141-200];LRRNT_2[24-65];LRR_1[213-235]	[315-337]	Pkinase[420-685]	chrC04	66099083	66102229	+	IV	694	75545.1	7.61
BnLRR-RLK-5C-1	ZS11C05G004710	GWHTANRE084328	GWHPANRE084328	AT1G06840.1	HAK1	27	LRRNT_2[36-73]	[559-581]	Pkinase[624-890]	chrC05	2589179	2597391	-	VIII-1	953	105411	7.48
BnLRR-RLK-5C-2	ZS11C05G007600	GWHTANRE084640	GWHPANRE084640	un	NA	21	LRR_8[212-271];LRRNT_2[21-62]	[601-623]	Pkinase[660-945]	chrC05	4146620	4150397	+	XI-1	969	107015	5.87
BnLRR-RLK-5C-3	ZS11C05G008560	GWHTANRE084758	GWHPANRE084758	AT1G10850.1	NA	28	LRR_8[115-173];LRRNT_2[28-60]	[255-277]	Pkinase[360-625]	chrC05	4690131	4693465	+	III	663	72522.2	7.67
BnLRR-RLK-5C-4	ZS11C05G010160	GWHTANRE084934	GWHPANRE084934	AT1G12460.1	NA	20	LRR_8[405-465];LRRNT_2[25-65]	[517-539]	Pkinase[602-879]	chrC05	5684900	5688620	-	VII-1	890	96759.1	5.06
BnLRR-RLK-5C-5	ZS11C05G011560	GWHTANRE085087	GWHPANRE085087	AT1G14390.1	NA	27	LRR_8[133-191];LRR_1[133-155];LRR_1[274-294]	[358-380]	Pkinase[466-599]	chrC05	6877186	6879992	+	VI-1	731	80236.2	9.23
BnLRR-RLK-5C-6	ZS11C05G014590	GWHTANRE085411	GWHPANRE085411	AT1G17230.1	NA	28	LRR_8[138-197];LRR_8[570-630];LRRNT_2[23-62];LRR_1[570-590]	[735-757]	Pkinase[800-1070]	chrC05	8993246	8998617	+	XI-1	1108	122012	6.22
BnLRR-RLK-5C-7	ZS11C05G015030	GWHTANRE085462	GWHPANRE085462	AT1G17750.1	ATPEPR2; PEP1 RECEPTOR 2; PEPR2	23	LRR_8[148-207];LRR_8[172-231];LRR_8[508-566];LRR_1[100-122];LRR_1[173-194];LRR_1[555-577];LRRNT_2[28-71];LRR_6[121-138];LRR_6[650-665]	[761-783]	Pkinase[820-1095]	chrC05	9246220	9250838	+	XI-1	1112	121916	6.29
BnLRR-RLK-5C-8	ZS11C05G022320	GWHTANRE086288	GWHPANRE086288	AT1G27190.1	BIR3	18	LRR_8[115-175];LRRNT_2[18-61];LRR_6[89-104];LRR_1[91-111]	[217-239]	Pkinase[314-570]	chrC05	15310719	15312894	+	Xa	597	64855.3	6.99
BnLRR-RLK-5C-9	ZS11C05G024110	GWHTANRE086486	GWHPANRE086486	AT1G25320.1	NA	22	LRR_8[91-151];LRR_8[164-224];LRRNT_2[24-64];LRR_1[92-108];LRR_1[141-162];LRR_1[190-211]	[312-334]	Pkinase[406-690]	chrC05	17205167	17208243	-	III	699	76045.6	6.41
BnLRR-RLK-5C-10	ZS11C05G026450	GWHTANRE086757	GWHPANRE086757	AT1G28440.1	HSL1	16	LRR_8[108-145];LRR_8[135-192];LRR_4[109-149];LRR_1[135-154];LRRNT_2[18-56];LRR_6[133-147]	[620-642]	Pkinase[679-780]	chrC05	19322883	19326725	+	XI-1	791	86548	4.87
BnLRR-RLK-5C-11	ZS11C05G033670	GWHTANRE087567	GWHPANRE087567	AT1G50610.1	PRK5	40	LRRNT_2[46-88];LRR_8[138-198]	[282-304]	Pkinase[380-647]	chrC05	26678426	26681270	-	III	686	77032.5	7.7
BnLRR-RLK-5C-12	ZS11C05G037950	GWHTANRE088025	GWHPANRE088025	AT4G08850.1	MIK2	0	LRR_8[104-164];LRR_8[297-356];LRR_8[489-548];LRR_8[537-596];LRR_1[608-628];LRRNT_2[32-76]	[696-718]	Pkinase[767-1024]	chrC05	33844502	33848332	-	XI-1	1028	113893	8.1
BnLRR-RLK-5C-13	ZS11C05G038700	GWHTANRE088119	GWHPANRE088119	AT1G34110.1	NA	0	LRR_8[124-183];LRR_8[413-472];LRR_8[633-688];LRRNT_2[56-96];LRR_1[124-146];LRR_1[557-579]	[734-756]	Pkinase[803-1071]	chrC05	34877607	34881639	+	XI-1	1098	119817	6.98
BnLRR-RLK-5C-14	ZS11C05G050110	GWHTANRE089379	GWHPANRE089379	AT3G17840.1	RLK902	23	LRR_8[115-173];LRRNT_2[26-62]	[256-278]	Pkinase[357-620]	chrC05	46951695	46954491	-	III	634	68396.1	5.61
BnLRR-RLK-5C-15	ZS11C05G054320	GWHTANRE089858	GWHPANRE089858	AT3G14350.1	SRF7	30	LRRNT_2[34-74];LRR_6[99-114]	[295-317]	Pkinase[425-693]	chrC05	50127435	50132476	+	V	722	78177.5	6.8
BnLRR-RLK-5C-16	ZS11C05G055600	GWHTANRE090012	GWHPANRE090012	AT3G13380.1	BRL3	23	LRR_8[587-645];LRR_1[230-251];LRR_1[398-420];LRRNT_2[33-78];LRR_6[227-242]	[700-722]	Pkinase[784-1054]	chrC05	51098279	51102253	-	Xb-1	1089	119042	6.51
BnLRR-RLK-6C-1	ZS11C06G001690	GWHTANRE091048	GWHPANRE091048	un	NA	26	LRR_8[96-154];LRR_8[118-177];LRR_6[95-110];LRRNT_2[30-70]	[297-319]	Pkinase[422-692]	chrC06	1450633	1455151	-	V	720	77972.2	6.51
BnLRR-RLK-6C-2	ZS11C06G014420	GWHTANRE092447	GWHPANRE092447	un	NA	21	LRR_4[433-469];LRR_1[434-452]	[520-542]	Pkinase[636-892]	chrC06	17857106	17862511	-	I-1	933	102587	5.87
BnLRR-RLK-6C-3	ZS11C06G014470	GWHTANRE092452	GWHPANRE092452	AT1G51800.1	IOS1	25	LRR_4[434-474];LRR_8[414-470]	[516-538]	Pkinase[590-852]	chrC06	17921051	17925018	+	I-1	895	99567.6	6.58
BnLRR-RLK-6C-4	ZS11C06G014480	GWHTANRE092454	GWHPANRE092454	AT1G49100.1	NA	24	LRR_8[414-474]	[520-542]	Pkinase[585-848]	chrC06	17925141	17928959	-	I-1	889	99221	6.96
BnLRR-RLK-6C-5	ZS11C06G014490	GWHTANRE092455	GWHPANRE092455	un	NA	20	LRR_8[406-463];LRR_4[427-464]	[507-529]	Pkinase[579-842]	chrC06	17958870	17963228	-	I-1	883	98454.5	7
BnLRR-RLK-6C-6	ZS11C06G014520	GWHTANRE092458	GWHPANRE092458	un	NA	23	LRR_8[414-469]	[501-523]	Pkinase[575-837]	chrC06	18063311	18067257	-	I-1	878	98393.8	6.06
BnLRR-RLK-6C-7	ZS11C06G021060	GWHTANRE093197	GWHPANRE093197	AT5G41180.1	NA	20	LRRNT_2[23-63];LRR_1[116-138];LRR_8[92-151]	[258-280]	Pkinase[341-535]	chrC06	24734448	24737982	+	VI-2	645	72618.9	6.94
BnLRR-RLK-6C-8	ZS11C06G024610	GWHTANRE093595	GWHPANRE093595	AT3G51740.1	IMK2	40	LRR_8[239-298];LRR_8[304-347];LRRNT_2[49-88];LRR_6[311-326];LRR_1[312-333]	[400-422]	Pkinase[481-744]	chrC06	28154875	28157731	-	III	774	83528.9	8.86
BnLRR-RLK-6C-9	ZS11C06G035400	GWHTANRE094797	GWHPANRE094797	AT1G73080.1	ATPEPR1; PEPR1	24	LRR_8[100-159];LRR_1[340-362];LRRNT_2[29-72]	[768-790]	Pkinase[829-1104]	chrC06	36677294	36681546	-	XI-1	1121	122875	5.9
BnLRR-RLK-6C-10	ZS11C06G035950	GWHTANRE094856	GWHPANRE094856	AT1G72460.1	PRK8	21	LRRNT_2[24-63]	[253-272]	Pkinase[371-631]	chrC06	37086289	37088740	-	III	647	70828.7	6.21
BnLRR-RLK-6C-11	ZS11C06G036080	GWHTANRE094870	GWHPANRE094870	AT1G72180.1	CEPR2	30	LRR_8[145-204];LRR_8[194-253];LRRNT_2[33-69]	[620-642]	Pkinase[685-953]	chrC06	37213355	37220778	-	XI-1	974	107528	7.43
BnLRR-RLK-6C-12	ZS11C06G040190	GWHTANRE095322	GWHPANRE095322	AT1G66150.1	TMK1	25	LRR_8[91-148];LRRNT_2[28-62];LRRNT_2[328-362]	[483-505]	Pkinase[589-863]	chrC06	40745687	40749297	+	IX	942	102184	6.44
BnLRR-RLK-6C-13	ZS11C06G041160	GWHTANRE095421	GWHPANRE095421	AT1G66830.1	NA	21	LRR_8[189-249];LRRNT_2[23-64];LRR_1[189-211]	[305-327]	Pkinase[400-677]	chrC06	41675419	41678360	-	III	686	76111.1	9.07
BnLRR-RLK-6C-14	ZS11C06G042080	GWHTANRE095529	GWHPANRE095529	AT1G67720.1	NA	23	LRR_8[442-499]	[538-560]	Pkinase[612-814]	chrC06	42378853	42383364	-	I-1	932	103645	7.95
BnLRR-RLK-6C-15	ZS11C06G044600	GWHTANRE095827	GWHPANRE095827	AT1G69990.1	BIR4	20	LRRNT_2[20-63];LRR_6[91-107];LRR_1[93-113]	[219-241]	Pkinase[335-563]	chrC06	44405982	44409563	-	Xa	621	68190.9	6.86
BnLRR-RLK-6C-16	ZS11C06G046390	GWHTANRE096026	GWHPANRE096026	AT1G71830.1	ATSERK1; SERK1	26	LRRNT_2[27-66]	[240-262]	Pkinase[303-574]	chrC06	45596385	45600460	+	II	625	69033.2	5.27
BnLRR-RLK-6C-17	ZS11C06G046770	GWHTANRE096067	GWHPANRE096067	AT1G72180.1	CEPR2	30	LRR_8[194-253];LRR_8[434-493];LRRNT_2[33-69]	[620-642]	Pkinase[680-952]	chrC06	45902637	45906123	+	XI-1	973	107871	6.76
BnLRR-RLK-6C-18	ZS11C06G047050	GWHTANRE096097	GWHPANRE096097	AT1G72300.1	PSY1R	0	LRRNT_2[48-84];LRR_1[624-646]	[709-731]	Pkinase[795-1063]	chrC06	46149235	46153396	-	Xb-1	1087	121120	6.16
BnLRR-RLK-6C-19	ZS11C06G048720	GWHTANRE096292	GWHPANRE096292	AT1G74360.1	NILR1	29	LRR_8[84-139];LRR_8[344-404];LRR_8[416-476];LRR_1[130-145];LRR_1[417-439];LRR_6[128-142];LRR_6[416-430]	[733-755]	Pkinase[810-1079]	chrC06	47128703	47133946	+	Xb-2	1104	122085	6.86
BnLRR-RLK-6C-20	ZS11C06G049650	GWHTANRE096411	GWHPANRE096411	AT1G17750.1	ATPEPR2; PEP1; PEPR2	23	LRR_8[144-203];LRR_8[504-563];LRR_1[169-190];LRR_1[528-550];LRR_6[262-280];LRRNT_2[28-68]	[755-777]	Pkinase[818-1089]	chrC06	47556695	47561027	+	XI-1	1103	120842	6.2
BnLRR-RLK-6C-21	ZS11C06G049830	GWHTANRE096432	GWHPANRE096432	AT1G75640.1	MUS	23	LRR_8[163-222];LRR_8[508-566];LRR_8[652-711];LRR_6[339-354];LRR_6[626-642];LRRNT_2[26-64]	[756-778]	Pkinase[842-1070]	chrC06	47721544	47725283	-	VII-3	1138	123226	7.92
BnLRR-RLK-6C-22	ZS11C06G050000	GWHTANRE096454	GWHPANRE096454	AT1G75820.1	ATCLV1; CLV1; FAS3; FLO5	31	LRR_8[488-547];LRR_8[539-595];LRR_4[560-596];LRR_1[176-194];LRR_1[369-388];LRRNT_2[32-74];LRR_6[582-597]	[648-666]	Pkinase[700-972]	chrC06	47793760	47797455	-	XI-1	987	108201	6.48
BnLRR-RLK-6C-23	ZS11C06G052750	GWHTANRE096786	GWHPANRE096786	AT1G78980.1	SRF5	18	LRR_8[152-194];LRRNT_2[22-61]	[269-291]	Pkinase[405-667]	chrC06	49452429	49456627	-	V	692	76038.2	7.42
BnLRR-RLK-7C-1	ZS11C07G006990	GWHTANRE097703	GWHPANRE097703	AT3G47090.1	NA	19	LRR_8[137-195];LRR_8[232-293];LRR_8[257-317];LRR_8[434-491];LRRNT_2[21-59]	[641-663]	Pkinase[701-989]	chrC07	8765184	8768969	+	XII-1	1007	110383	8.58
BnLRR-RLK-7C-2	ZS11C07G008500	GWHTANRE097867	GWHPANRE097867	AT2G16250.1	NA	28	LRR_8[130-189];LRR_1[178-200]	[446-468]	Pkinase[525-798]	chrC07	10469497	10473429	+	XIV	901	97697.2	8.44
BnLRR-RLK-7C-3	ZS11C07G010700	GWHTANRE098092	GWHPANRE098092	AT2G07040.1	ATPRK2; ATPRK2A; PRK2; PRK2A	0	LRR_8[176-235];LRRNT_2[86-124]	[308-330]	Pkinase[405-670]	chrC07	15388065	15390481	+	III	709	79167.2	8.05
BnLRR-RLK-7C-4	ZS11C07G014880	GWHTANRE098548	GWHPANRE098548	AT3G24240.1	RGFR1; RGI1	32	LRR_8[105-165];LRR_8[467-526];LRR_8[491-550];LRR_8[515-573];LRR_1[131-152];LRR_1[154-176]	[727-749]	Pkinase[791-1062]	chrC07	20612663	20616709	+	XI-1	1140	123746	5.05
BnLRR-RLK-7C-5	ZS11C07G015210	GWHTANRE098583	GWHPANRE098583	AT3G23750.1	BARK1	25	LRR_8[89-146];LRRNT_2[25-61];LRRNT_2[322-360]	[465-487]	Pkinase[561-833]	chrC07	21074228	21077357	-	IX	911	98556.8	5.69
BnLRR-RLK-7C-6	ZS11C07G018700	GWHTANRE098982	GWHPANRE098982	AT1G28440.1	HSL1	15	LRR_8[84-144];LRR_4[109-149];LRRNT_2[17-55];LRR_1[134-154];LRR_6[107-123]	[619-641]	Pkinase[678-910]	chrC07	24743971	24747828	-	XI-1	998	109016	4.81
BnLRR-RLK-7C-7	ZS11C07G020180	GWHTANRE099145	GWHPANRE099145	AT1G24650.1	NA	22	LRR_8[389-429];LRRNT_2[25-60];LRRNT_2[329-366];LRR_1[394-416]	[468-490]	Pkinase[551-824]	chrC07	25996404	25999165	+	IX	891	96646.3	6.58
BnLRR-RLK-7C-8	ZS11C07G025980	GWHTANRE099772	GWHPANRE099772	AT2G19210.1	NA	21	LRR_8[410-469];LRR_4[433-473];LRR_1[434-456]	[514-536]	Pkinase[575-840]	chrC07	31656834	31665147	+	I-1	877	97803.3	6.32
BnLRR-RLK-7C-9	ZS11C07G025990	GWHTANRE099773	GWHPANRE099773	AT2G19210.1	NA	21	LRR_8[419-474]	[519-541]	Pkinase[578-844]	chrC07	31698111	31702166	+	I-1	881	98309.1	6.68
BnLRR-RLK-7C-10	ZS11C07G026450	GWHTANRE099821	GWHPANRE099821	AT5G67200.1	NA	20	LRR_8[119-178]	[288-310]	Pkinase[405-659]	chrC07	32130789	32134035	+	III	678	74041.9	8.03
BnLRR-RLK-7C-11	ZS11C07G029710	GWHTANRE100193	GWHPANRE100193	AT5G44700.1	EDA23; GSO2	21	LRR_8[273-323];LRR_8[648-707];LRR_8[773-828];LRR_1[240-258];LRR_1[361-380];LRR_1[386-407];LRR_1[505-527];LRRNT_2[27-67]	[873-895]	Pkinase[946-1220]	chrC07	35453762	35458118	-	XI-1	1242	135877	5.63
BnLRR-RLK-7C-12	ZS11C07G031040	GWHTANRE100348	GWHPANRE100348	AT5G45780.1	CIK4	20	LRR_8[98-157];LRR_8[122-181];LRRNT_2[31-70];LRR_1[123-144]	[234-256]	Pkinase[298-565]	chrC07	36670318	36673614	-	II	614	68341.5	6.88
BnLRR-RLK-7C-13	ZS11C07G031070	GWHTANRE100351	GWHPANRE100351	AT5G45800.1	MEE62	19	LRR_8[68-114];LRR_8[193-233]	[295-317]	Pkinase[404-651]	chrC07	36700417	36704467	-	VII-2	663	73573.4	10.27
BnLRR-RLK-7C-14	ZS11C07G031120	GWHTANRE100356	GWHPANRE100356	AT5G45840.2	MDIS1	26	LRRNT_2[31-70]	[311-333]	Pkinase[389-636]	chrC07	36745903	36749991	-	VI-2	669	74990.8	5.45
BnLRR-RLK-7C-15	ZS11C07G033620	GWHTANRE100633	GWHPANRE100633	AT2G01210.1	ORPK1; ZAR1	0	LRRNT_2[90-129];LRR_1[229-249]	[388-410]	Pkinase[473-764]	chrC07	38713405	38716152	-	III	776	85374.5	6.61
BnLRR-RLK-7C-16	ZS11C07G034430	GWHTANRE100735	GWHPANRE100735	AT2G01820.1	TMK3	41	LRR_8[379-438];LRRNT_2[43-76];LRRNT_2[341-376]	[467-489]	Pkinase[563-842]	chrC07	39499764	39503050	+	IX	899	98742.8	6.28
BnLRR-RLK-7C-17	ZS11C07G034560	GWHTANRE100750	GWHPANRE100750	AT2G01820.1	TMK3	21	LRR_8[360-419];LRR_4[384-419];LRRNT_2[22-57];LRRNT_2[322-357]	[483-505]	Pkinase[589-866]	chrC07	39601163	39604805	-	IX	948	102290	6.1
BnLRR-RLK-7C-18	ZS11C07G034790	GWHTANRE100776	GWHPANRE100776	AT2G01950.1	BRL2; VH1	26	LRR_8[126-187];LRR_8[203-262];LRR_8[276-334];LRR_4[175-216];LRR_1[227-248];LRR_1[251-269];LRR_6[174-189];LRR_6[224-240];LRR_6[298-313];LRRNT_2[35-73]	[754-776]	Pkinase[839-1046]	chrC07	39817830	39821465	-	Xb-1	1136	124286	6.69
BnLRR-RLK-7C-19	ZS11C07G035150	GWHTANRE100814	GWHPANRE100814	AT2G02220.1	ATPSKR1; PSKR1	23	LRR_8[521-576];LRR_1[119-136];LRR_1[460-479];LRR_1[565-587];LRRNT_2[31-66]	[655-677]	Pkinase[732-999]	chrC07	40071958	40075485	-	Xb-1	1004	111518	5.88
BnLRR-RLK-7C-20	ZS11C07G035340	GWHTANRE100839	GWHPANRE100839	AT2G02780.1	NA	27	LRR_8[131-190];LRR_8[224-283];LRR_6[178-193];LRR_6[223-237];LRR_1[132-154]	[354-376]	Pkinase[471-712]	chrC07	40234576	40238192	-	VI-1	743	81674.8	8.62
BnLRR-RLK-7C-21	ZS11C07G036370	GWHTANRE100957	GWHPANRE100957	un	NA	0	LRRNT_2[48-87];LRR_8[139-198];LRR_4[162-199];LRR_1[163-184]	[258-280]	Pkinase[321-586]	chrC07	41016028	41021653	-	II	643	71371.4	7.29
BnLRR-RLK-7C-22	ZS11C07G039010	GWHTANRE101253	GWHPANRE101253	AT3G28040.1	NA	25	LRR_8[145-205];LRR_8[267-327];LRR_8[484-543];LRR_1[124-146];LRR_1[436-458];LRRNT_2[33-72]	[640-662]	Pkinase[723-994]	chrC07	43165844	43169569	+	VII-1	1011	110547	7.87
BnLRR-RLK-7C-23	ZS11C07G039260	GWHTANRE101290	GWHPANRE101290	AT3G28450.1	BIR2	23	LRRNT_2[26-68]	[12-32]	Pkinase[269-524]	chrC07	43393743	43403053	+	Xa	554	61930.9	6.3
BnLRR-RLK-7C-24	ZS11C07G040910	GWHTANRE101477	GWHPANRE101477	AT5G48380.1	BIR1	27	LRRNT_2[32-71]	[230-252]	Pkinase[305-584]	chrC07	44571573	44575752	-	Xa	622	68677.1	6.27
BnLRR-RLK-7C-25	ZS11C07G047260	GWHTANRE102199	GWHPANRE102199	AT5G61480.1	PXY; TDR	24	LRR_8[269-328];LRR_1[125-147];LRR_1[245-267];LRR_1[294-314];LRR_1[365-386];LRR_1[532-553];LRRNT_2[29-71]	[637-659]	Pkinase[699-970]	chrC07	48656936	48660770	-	XI-1	1016	111248	6.97
BnLRR-RLK-7C-26	ZS11C07G047530	GWHTANRE102226	GWHPANRE102226	AT3G49670.1	BAM2	18	LRR_8[134-177];LRR_4[143-178];LRR_1[143-165];LRR_1[288-310];LRRNT_2[24-65]	[12-31]	Pkinase[690-906]	chrC07	48804443	48808434	+	XI-1	991	107848	6.65
BnLRR-RLK-7C-27	ZS11C07G052600	GWHTANRE102797	GWHPANRE102797	AT4G20270.1	BAM3	26	LRR_1[223-245];LRR_1[271-292];LRR_1[442-464];LRRNT_2[34-72]	[634-653]	Pkinase[687-956]	chrC07	51999245	52003137	+	XI-1	967	106878	6.32
BnLRR-RLK-7C-28	ZS11C07G054620	GWHTANRE103028	GWHPANRE103028	un	NA	22	LRR_8[140-199];LRRNT_2[25-62];LRR_1[164-186];LRR_1[188-206]	[244-266]	Pkinase[323-585]	chrC07	53496930	53499886	+	III	615	68388.7	8.6
BnLRR-RLK-7C-29	ZS11C07G058120	GWHTANRE103449	GWHPANRE103449	un	NA	22	LRR_8[413-472];LRR_4[437-473];LRR_1[437-455]	[510-532]	Pkinase[567-844]	chrC07	55448264	55452419	+	I-1	904	100618	5.67
BnLRR-RLK-7C-30	ZS11C07G059080	GWHTANRE103550	GWHPANRE103550	AT4G30520.1	CIK3; SARK	0	LRRNT_2[65-104];LRR_8[176-215];LRR_1[156-178]	[270-292]	Pkinase[334-598]	chrC07	56127473	56131070	-	II	672	73726.6	7.23
BnLRR-RLK-7C-31	ZS11C07G060550	GWHTANRE103726	GWHPANRE103726	un	NA	27	LRR_8[94-154];LRRNT_2[28-67];LRR_1[143-162];LRR_1[167-183]	[229-251]	Pkinase[292-563]	chrC07	57007389	57011577	-	II	617	68316.1	5.42
BnLRR-RLK-7C-32	ZS11C07G063790	GWHTANRE104084	GWHPANRE104084	AT4G39400.1	ATBRI1; BIN1; BRI1; CBB2; DWF2	25	LRR_8[490-548];LRR_1[419-440];LRR_6[122-136];LRRNT_2[36-69]	[792-814]	Pkinase[883-1152]	chrC07	58768741	58772944	-	Xb-1	1196	130307	6.69
BnLRR-RLK-7C-33	ZS11C07G063850	GWHTANRE104090	GWHPANRE104090	AT4G39270.1	NA	25	LRR_8[129-187];LRR_8[177-236];LRR_8[248-309];LRR_1[130-151];LRR_1[201-220];LRRNT_2[35-69]	[421-443]	Pkinase[514-790]	chrC07	58804960	58809742	-	XIV	877	95763.5	9.23
BnLRR-RLK-8C-1	ZS11C08G003140	GWHTANRE104505	GWHPANRE104505	un	NA	0	LRR_4[28-63];LRR_8[22-63]	[99-121]	Pkinase[158-420]	chrC08	2254047	2270986	-	I-1	459	51314.7	8.14
BnLRR-RLK-8C-2	ZS11C08G005320	GWHTANRE104741	GWHPANRE104741	AT1G48480.1	RKL1	28	LRRNT_2[32-68]	[261-283]	Pkinase[366-629]	chrC08	4366524	4369257	-	III	646	70056.9	8.74
BnLRR-RLK-8C-3	ZS11C08G011670	GWHTANRE105422	GWHPANRE105422	AT1G34420.1	NA	31	LRR_8[102-162];LRR_8[339-399];LRR_4[530-572];LRR_1[364-386];LRR_1[436-458]	[607-629]	Pkinase[701-950]	chrC08	16043571	16047512	-	XI-1	955	104571	6.47
BnLRR-RLK-8C-4	ZS11C08G013770	GWHTANRE105678	GWHPANRE105678	AT5G35390.1	PRK1	0	LRRNT_2[63-101];LRR_8[152-212]	[287-309]	Pkinase[393-653]	chrC08	18871213	18874033	-	III	696	77274.3	8.76
BnLRR-RLK-8C-5	ZS11C08G023090	GWHTANRE106714	GWHPANRE106714	AT1G08590.1	ATPXL1;PXL1; PXY-LIKE1	20	LRR_8[237-297];LRR_8[525-584];LRR_1[94-116];LRR_6[285-300];LRRNT_2[25-66]	[635-657]	Pkinase[707-966]	chrC08	27669713	27673082	+	XI-1	1021	112955	6.48
BnLRR-RLK-8C-6	ZS11C08G024750	GWHTANRE106891	GWHPANRE106891	un	NA	24	LRR_8[92-147];LRRNT_2[24-63]	[602-624]	Pkinase[661-946]	chrC08	28918225	28922047	+	XI-1	966	106467	5.44
BnLRR-RLK-8C-7	ZS11C08G025310	GWHTANRE106961	GWHPANRE106961	un	NA	20	LRR_8[406-463]	[507-529]	Pkinase[579-841]	chrC08	29396450	29405997	+	I-1	883	98439.8	5.11
BnLRR-RLK-8C-8	ZS11C08G040010	GWHTANRE108639	GWHPANRE108639	AT3G53590.1	NA	24	LRR_8[148-208];LRRNT_2[29-66]	no predicted	Pkinase[615-879]	chrC08	39951051	39956420	-	VIII-1	934	103951	7.01
BnLRR-RLK-8C-9	ZS11C08G042780	GWHTANRE108950	GWHPANRE108950	AT3G56370.1	IRK	24	LRR_8[245-303];LRR_8[371-430];LRR_8[443-502];LRR_1[443-465];LRR_6[194-210];LRRNT_2[30-68]	[599-621]	Pkinase[676-882]	chrC08	41854428	41858784	-	VII-1	959	102957	7.15
BnLRR-RLK-8C-10	ZS11C08G042940	GWHTANRE108967	GWHPANRE108967	AT3G47090.1	NA	21	LRR_1[117-136];LRR_1[340-362];LRRNT_2[25-63]	[640-662]	Pkinase[700-918]	chrC08	41937932	41941558	+	XII-1	1006	111068	7.83
BnLRR-RLK-8C-11	ZS11C08G044310	GWHTANRE109117	GWHPANRE109117	AT3G57830.1	NA	24	LRR_4[117-156];LRRNT_2[26-65];LRR_8[117-177];LRR_1[117-137];LRR_1[141-160];LRR_6[140-154]	[348-367]	Pkinase[359-640]	chrC08	42897072	42900011	+	III	650	71437.5	9.39
BnLRR-RLK-8C-12	ZS11C08G048610	GWHTANRE109635	GWHPANRE109635	AT2G26330.1	ER; QRP1	24	LRR_8[117-176];LRR_8[360-415];LRR_8[379-439];LRR_8[428-487];LRRNT_2[25-64]	[586-608]	Pkinase[651-915]	chrC08	45340150	45346379	+	XIIIb	987	108124	6.37
BnLRR-RLK-8C-13	ZS11C08G049830	GWHTANRE109790	GWHPANRE109790	un	NA	20	LRR_8[204-265];LRR_8[311-370];LRR_1[431-449];LRR_1[506-526];LRRNT_2[30-75]	[605-627]	Pkinase[676-963]	chrC08	46111790	46115549	-	XII-1	993	109389	6.92
BnLRR-RLK-8C-14	ZS11C08G057910	GWHTANRE110713	GWHPANRE110713	un	NA	26	LRRNT_2[26-65];LRR_1[118-137]	[605-627]	Pkinase[665-947]	chrC08	50754986	50758651	+	XI-1	974	107169	5.9
BnLRR-RLK-9C-1	ZS11C09G002600	GWHTANRE111528	GWHPANRE111528	AT4G03390.1	SRF3	36	LRRNT_2[40-79]	[309-331]	Pkinase[474-745]	chrC09	1728585	1732501	-	V	761	83433.4	6.14
BnLRR-RLK-9C-2	ZS11C09G003490	GWHTANRE111623	GWHPANRE111623	AT3G28040.1	NA	25	LRR_8[147-205];LRR_8[267-327];LRR_1[124-143];LRR_1[436-458];LRR_1[508-530];LRRNT_2[33-72];LRR_6[99-117];LRR_6[121-137]	[644-666]	Pkinase[727-996]	chrC09	2254656	2258155	+	VII-1	1013	110856	7.57
BnLRR-RLK-9C-3	ZS11C09G004600	GWHTANRE111751	GWHPANRE111751	AT5G48940.1	RGFR2; RGI2	27	LRR_8[98-157];LRR_8[315-374];LRR_1[122-144];LRR_1[531-552];LRRNT_2[29-69]	[718-740]	Pkinase[781-1050]	chrC09	2896682	2900930	+	XI-1	1127	121812	5.03
BnLRR-RLK-9C-4	ZS11C09G006740	GWHTANRE112006	GWHPANRE112006	AT5G24100.1	NA	27	LRR_8[73-132];LRRNT_2[31-67]	[258-280]	Pkinase[350-612]	chrC09	4366976	4369827	-	III	621	69141.5	7.8
BnLRR-RLK-9C-5	ZS11C09G008060	GWHTANRE112160	GWHPANRE112160	AT5G62710.1	NA	23	LRRNT_2[27-64]	[241-263]	Pkinase[315-580]	chrC09	5242017	5245130	+	XIIIa	606	67654.3	6.21
BnLRR-RLK-9C-6	ZS11C09G008590	GWHTANRE112219	GWHPANRE112219	AT5G63410.1	NA	20	LRR_1[142-161];LRRNT_2[27-56]	[313-335]	Pkinase[411-659]	chrC09	5539168	5542483	-	VI-1	676	75864.9	8.55
BnLRR-RLK-9C-7	ZS11C09G010440	GWHTANRE112416	GWHPANRE112416	AT5G67200.1	NA	20	LRR_8[121-180]	[268-290]	Pkinase[369-626]	chrC09	6824093	6826589	+	III	643	71175.2	7.46
BnLRR-RLK-9C-8	ZS11C09G011910	GWHTANRE112587	GWHPANRE112587	AT2G15300.1	NA	28	LRR_8[130-189];LRRNT_2[30-69];LRR_4[178-216];LRR_1[178-198]	[319-341]	Pkinase[451-713]	chrC09	8018105	8021189	+	III	720	79100.2	6.67
BnLRR-RLK-9C-9	ZS11C09G015470	GWHTANRE113010	GWHPANRE113010	un	NA	27	LRRNT_2[28-68];LRR_1[121-143]	[294-316]	Pkinase[370-626]	chrC09	11023745	11027493	+	VI-2	669	74406.6	7.05
BnLRR-RLK-9C-10	ZS11C09G019090	GWHTANRE113413	GWHPANRE113413	AT5G49760.1	CARD1; HPCA1	27	LRRNT_2[33-67]	[518-540]	Pkinase[591-857]	chrC09	14339524	14344539	+	VIII-1	897	98190.9	5.6
BnLRR-RLK-9C-11	ZS11C09G019100	GWHTANRE113414	GWHPANRE113414	AT5G49760.1	CARD1; HPCA1	27	LRRNT_2[33-67]	[518-540]	Pkinase[591-857]	chrC09	14429790	14435029	+	VIII-1	893	97647.4	6.13
BnLRR-RLK-9C-12	ZS11C09G023180	GWHTANRE113857	GWHPANRE113857	AT3G47570.1	NA	19	LRR_8[260-319];LRR_8[411-470];LRR_1[163-185];LRRNT_2[23-61]	[640-662]	Pkinase[701-919]	chrC09	18454620	18457985	-	XII-1	1007	110618	6.75
BnLRR-RLK-9C-13	ZS11C09G026060	GWHTANRE114177	GWHPANRE114177	AT3G47580.1	NA	17	LRRNT_2[23-61];LRR_1[435-457]	[645-667]	Pkinase[704-928]	chrC09	20888221	20891605	+	XII-1	1010	110796	6.81
BnLRR-RLK-9C-14	ZS11C09G027510	GWHTANRE114330	GWHPANRE114330	un	NA	23	LRR_8[529-587];LRR_8[703-760];LRR_1[703-722];LRR_1[726-746];LRRNT_2[29-69]	[809-831]	Pkinase[874-1154]	chrC09	22230934	22235240	+	XII-1	1174	128676	5.59
BnLRR-RLK-9C-15	ZS11C09G038650	GWHTANRE115591	GWHPANRE115591	AT5G49760.1	CARD1;HPCA1	23	LRRNT_2[29-62]	[643-665]	Pkinase[716-980]	chrC09	36412441	36419438	-	VIII-1	1036	113912	6.56
BnLRR-RLK-9C-16	ZS11C09G038710	GWHTANRE115598	GWHPANRE115598	AT5G49660.1	XIP1	23	LRR_8[437-496];LRR_1[461-481];LRRNT_2[30-68]	[591-613]	Pkinase[658-931]	chrC09	36590583	36594498	+	XI-1	966	107160	8.16
BnLRR-RLK-9C-17	ZS11C09G041480	GWHTANRE115892	GWHPANRE115892	AT5G51560.1	NA	23	LRR_8[117-176];LRR_8[141-200];LRRNT_2[26-65]	[309-331]	Pkinase[405-667]	chrC09	40069513	40072880	+	IV	676	74113.9	7.32
BnLRR-RLK-9C-18	ZS11C09G044470	GWHTANRE116218	GWHPANRE116218	AT5G53890.1	AtPSKR2; PSKR2	17	LRR_8[68-127];LRR_8[235-294];LRR_8[429-487];LRR_8[535-594];LRR_1[93-114];LRR_1[259-281];LRR_1[429-448];LRR_1[559-581];LRRNT_2[24-60]	[657-679]	Pkinase[731-999]	chrC09	43968547	43973226	+	Xb-1	1008	110889	6.9
BnLRR-RLK-9C-19	ZS11C09G047860	GWHTANRE116614	GWHPANRE116614	AT5G56040.2	RGI4;SKM2	0	LRR_8[359-415];LRRNT_2[71-110]	[57-76]	Pkinase[801-1007]	chrC09	47382698	47386533	+	XI-1	1129	123270	6.03
BnLRR-RLK-9C-20	ZS11C09G053020	GWHTANRE117198	GWHPANRE117198	AT5G59650.1	NA	0	LRR_8[202-262];LRR_4[228-264]	[301-323]	Pkinase[368-631]	chrC09	52086607	52089510	+	I-1	669	74162.4	7.74
BnLRR-RLK-9C-21	ZS11C09G056400	GWHTANRE117581	GWHPANRE117581	AT5G20690.1	LURE1; PRK6	31	LRR_8[134-180];LRR_4[168-204];LRR_1[193-206];LRRNT_2[29-67]	[262-284]	Pkinase[379-641]	chrC09	54999323	55002151	-	III	649	71413.1	8.16
BnLRR-RLK-9C-22	ZS11C09G056600	GWHTANRE117602	GWHPANRE117602	AT5G20480.1	EFR	21	LRR_8[144-202];LRR_8[264-324];LRR_8[440-499];LRR_1[120-142];LRRNT_2[28-66];LRR_6[141-156];LRR_6[366-381]	[646-668]	Pkinase[707-980]	chrC09	55117224	55120775	-	XII-1	1021	111415	6.47
BnLRR-RLK-9C-23	ZS11C09G061040	GWHTANRE118102	GWHPANRE118102	AT5G16590.1	LRR1	23	LRRNT_2[26-61]	[243-265]	Pkinase[339-598]	chrC09	58474794	58477481	-	III	617	66268.8	8.37
BnLRR-RLK-9C-24	ZS11C09G061500	GWHTANRE118154	GWHPANRE118154	AT5G16000.1	AtNIK1; NIK1	26	LRRNT_2[36-73];LRR_1[125-146];LRR_1[149-170]	[244-266]	Pkinase[309-577]	chrC09	58803960	58807049	-	II	637	70536.2	7.78
BnLRR-RLK-9C-25	ZS11C09G067200	GWHTANRE118826	GWHPANRE118826	AT5G10020.1	SIRK1	24	LRR_8[127-185];LRR_6[226-240];LRRNT_2[28-73]	[610-632]	Pkinase[776-1043]	chrC09	62340057	62343820	-	III	1052	114376	6.44
BnLRR-RLK-9C-26	ZS11C09G068850	GWHTANRE119010	GWHPANRE119010	AT5G07180.1	NA	19	LRRNT_2[21-61]	[577-599]	Pkinase[647-911]	chrC09	63164492	63170397	-	XIIIb	964	105547	6.51
BnLRR-RLK-9C-27	ZS11C09G068940	GWHTANRE119020	GWHPANRE119020	AT5G07280.1	EMS1; EXS	20	LRR_8[67-124];LRR_8[606-662];LRR_8[650-710];LRR_8[773-832];LRR_1[163-185];LRR_1[355-374];LRRNT_2[23-60];LRR_6[517-533]	[872-894]	Pkinase[958-1226]	chrC09	63235214	63239256	+	Xb-1	1231	133318	6.3
BnLRR-RLK-9C-28	ZS11C09G069260	GWHTANRE119057	GWHPANRE119057	AT5G06940.1	NA	0	LRR_8[174-231];LRRNT_2[56-95];LRR_1[127-148];LRR_1[198-220]	[563-585]	Pkinase[630-871]	chrC09	63452870	63455847	+	XI-1	882	96117.2	7.53
BnLRR-RLK-9C-29	ZS11C09G069320	GWHTANRE119067	GWHPANRE119067	AT5G06820.1	SRF2	23	LRR_1[212-232];LRRNT_2[31-69]	[293-315]	Pkinase[415-688]	chrC09	63487973	63491692	-	V	735	80884.7	8.75
BnLRR-RLK-9C-30	ZS11C09G070840	GWHTANRE119241	GWHPANRE119241	AT5G05160.1	RUL1	23	LRR_8[84-130];LRRNT_2[26-62]	[256-278]	Pkinase[341-601]	chrC09	64292689	64294993	-	III	628	69717	7.49

## Sheet: Supplementary Table 3
Analysis and distribution of putative motifs in LRR-RLK proteins predicted by MEME.
Motif	Width	Best possible match
MEME-1	15	QTLBLSNNNLSGEIP
MEME-2	11	NNLTGEIPEEJ
MEME-3	15	EVLDLSNNNLSGSJP
MEME-4	26	RGLAYLHHDCSPPIIHRDIKSSNILL
MEME-5	21	EKSDVYSFGVVLLELLTGKRP
MEME-6	21	AEVETLGRIRHRNLVKLLGYC
MEME-7	21	DERLLVYEYMPNGSLADLLHG
MEME-8	11	LSNNSLSGEIP
MEME-9	21	KLRGDYIEEEMLKVLKIALLC
MEME-10	15	LEVLBLSGNSLSGSJ

## Sheet: Supplementary Table 4
List of tandem duplicated gene pairs of BnLRR-RLKs.
Gene Name		Gene ID
Gene1	Gene2	Gene1	Gene2
BnLRR-RLK-4A-6	BnLRR-RLK-4A-7	ZS11A04G020170	ZS11A04G020180
BnLRR-RLK-7A-8	BnLRR-RLK-7A-9	ZS11A07G016100	ZS11A07G016110
BnLRR-RLK-4C-16	BnLRR-RLK-4C-17	ZS11C04G062410	ZS11C04G062420
BnLRR-RLK-6C-4	BnLRR-RLK-6C-5	ZS11C06G014480	ZS11C06G014490
BnLRR-RLK-9C-10	BnLRR-RLK-9C-11	ZS11C09G019090	ZS11C09G019100
BnLRR-RLK-7C-8	BnLRR-RLK-7C-9	ZS11C07G025980	ZS11C07G025990

## Sheet: Supplementary Table 5
List of Syntenic blocks of the LRR-RLK genes in B. napus.
Gene Name		Gene ID		Protein ID
Gene1	Gene2	Gene1	Gene2	protein1	protein2
BnLRR-RLK-1A-10	BnLRR-RLK-2A-12	ZS11A01G011040	ZS11A02G031390	GWHPANRE001893	GWHPANRE009289
BnLRR-RLK-1A-14	BnLRR-RLK-3A-23	ZS11A01G014240	ZS11A03G048960	GWHPANRE002254	GWHPANRE016590
BnLRR-RLK-1A-5	BnLRR-RLK-3A-26	ZS11A01G004570	ZS11A03G055720	GWHPANRE001156	GWHPANRE017350
BnLRR-RLK-1A-6	BnLRR-RLK-3A-25	ZS11A01G006930	ZS11A03G053770	GWHPANRE001415	GWHPANRE017133
BnLRR-RLK-1A-23	BnLRR-RLK-5A-14	ZS11A01G035980	ZS11A05G028550	GWHPANRE004649	GWHPANRE024992
BnLRR-RLK-1A-10	BnLRR-RLK-6A-29	ZS11A01G011040	ZS11A06G041460	GWHPANRE001893	GWHPANRE031203
BnLRR-RLK-1A-1	BnLRR-RLK-6A-30	ZS11A01G000700	ZS11A06G042790	GWHPANRE000717	GWHPANRE031365
BnLRR-RLK-1A-21	BnLRR-RLK-7A-5	ZS11A01G031260	ZS11A07G009050	GWHPANRE004139	GWHPANRE032444
BnLRR-RLK-1A-16	BnLRR-RLK-7A-11	ZS11A01G023260	ZS11A07G016480	GWHPANRE003237	GWHPANRE033270
BnLRR-RLK-1A-12	BnLRR-RLK-8A-9	ZS11A01G012500	ZS11A08G013980	GWHPANRE002063	GWHPANRE037936
BnLRR-RLK-1A-1	BnLRR-RLK-8A-10	ZS11A01G000700	ZS11A08G021120	GWHPANRE000717	GWHPANRE038748
BnLRR-RLK-1A-1	BnLRR-RLK-1C-2	ZS11A01G000700	ZS11C01G000620	GWHPANRE000717	GWHPANRE050970
BnLRR-RLK-1A-2	BnLRR-RLK-1C-3	ZS11A01G001810	ZS11C01G001900	GWHPANRE000837	GWHPANRE051111
BnLRR-RLK-1A-3	BnLRR-RLK-1C-4	ZS11A01G002570	ZS11C01G002750	GWHPANRE000927	GWHPANRE051206
BnLRR-RLK-1A-4	BnLRR-RLK-1C-5	ZS11A01G004000	ZS11C01G004460	GWHPANRE001094	GWHPANRE051412
BnLRR-RLK-1A-5	BnLRR-RLK-1C-6	ZS11A01G004570	ZS11C01G005020	GWHPANRE001156	GWHPANRE051477
BnLRR-RLK-1A-7	BnLRR-RLK-1C-8	ZS11A01G008640	ZS11C01G010520	GWHPANRE001612	GWHPANRE052110
BnLRR-RLK-1A-8	BnLRR-RLK-1C-9	ZS11A01G008750	ZS11C01G010660	GWHPANRE001624	GWHPANRE052127
BnLRR-RLK-1A-9	BnLRR-RLK-1C-10	ZS11A01G009970	ZS11C01G012360	GWHPANRE001764	GWHPANRE052328
BnLRR-RLK-1A-10	BnLRR-RLK-1C-11	ZS11A01G011040	ZS11C01G013670	GWHPANRE001893	GWHPANRE052479
BnLRR-RLK-1A-11	BnLRR-RLK-1C-13	ZS11A01G011500	ZS11C01G014200	GWHPANRE001949	GWHPANRE052533
BnLRR-RLK-1A-12	BnLRR-RLK-1C-14	ZS11A01G012500	ZS11C01G015730	GWHPANRE002063	GWHPANRE052712
BnLRR-RLK-1A-13	BnLRR-RLK-1C-15	ZS11A01G013010	ZS11C01G016320	GWHPANRE002118	GWHPANRE052782
BnLRR-RLK-1A-14	BnLRR-RLK-1C-16	ZS11A01G014240	ZS11C01G018160	GWHPANRE002254	GWHPANRE052999
BnLRR-RLK-1A-15	BnLRR-RLK-1C-17	ZS11A01G016840	ZS11C01G021680	GWHPANRE002542	GWHPANRE053398
BnLRR-RLK-1A-16	BnLRR-RLK-1C-18	ZS11A01G023260	ZS11C01G029990	GWHPANRE003237	GWHPANRE054319
BnLRR-RLK-1A-22	BnLRR-RLK-1C-23	ZS11A01G034630	ZS11C01G046130	GWHPANRE004503	GWHPANRE056090
BnLRR-RLK-1A-23	BnLRR-RLK-1C-24	ZS11A01G035980	ZS11C01G047980	GWHPANRE004649	GWHPANRE056292
BnLRR-RLK-1A-21	BnLRR-RLK-1C-21	ZS11A01G031260	ZS11C01G040810	GWHPANRE004139	GWHPANRE055537
BnLRR-RLK-1A-19	BnLRR-RLK-1C-19	ZS11A01G029460	ZS11C01G038050	GWHPANRE003935	GWHPANRE055233
BnLRR-RLK-1A-20	BnLRR-RLK-1C-20	ZS11A01G029610	ZS11C01G038320	GWHPANRE003953	GWHPANRE055262
BnLRR-RLK-1A-5	BnLRR-RLK-3C-35	ZS11A01G004570	ZS11C03G083760	GWHPANRE001156	GWHPANRE074762
BnLRR-RLK-1A-12	BnLRR-RLK-3C-34	ZS11A01G012500	ZS11C03G081110	GWHPANRE002063	GWHPANRE074470
BnLRR-RLK-1A-11	BnLRR-RLK-3C-33	ZS11A01G011500	ZS11C03G080760	GWHPANRE001949	GWHPANRE074434
BnLRR-RLK-1A-18	BnLRR-RLK-3C-24	ZS11A01G025390	ZS11C03G067820	GWHPANRE003476	GWHPANRE072968
BnLRR-RLK-1A-23	BnLRR-RLK-5C-14	ZS11A01G035980	ZS11C05G050110	GWHPANRE004649	GWHPANRE089379
BnLRR-RLK-1A-26	BnLRR-RLK-5C-15	ZS11A01G038480	ZS11C05G054320	GWHPANRE004920	GWHPANRE089858
BnLRR-RLK-1A-14	BnLRR-RLK-7C-28	ZS11A01G014240	ZS11C07G054620	GWHPANRE002254	GWHPANRE103028
BnLRR-RLK-1A-21	BnLRR-RLK-7C-5	ZS11A01G031260	ZS11C07G015210	GWHPANRE004139	GWHPANRE098583
BnLRR-RLK-1A-5	BnLRR-RLK-7C-31	ZS11A01G004570	ZS11C07G060550	GWHPANRE001156	GWHPANRE103726
BnLRR-RLK-1A-6	BnLRR-RLK-7C-30	ZS11A01G006930	ZS11C07G059080	GWHPANRE001415	GWHPANRE103550
BnLRR-RLK-1A-1	BnLRR-RLK-7C-32	ZS11A01G000700	ZS11C07G063790	GWHPANRE000717	GWHPANRE104084
BnLRR-RLK-1A-9	BnLRR-RLK-7C-14	ZS11A01G009970	ZS11C07G031120	GWHPANRE001764	GWHPANRE100356
BnLRR-RLK-1A-16	BnLRR-RLK-7C-10	ZS11A01G023260	ZS11C07G026450	GWHPANRE003237	GWHPANRE099821
BnLRR-RLK-1A-15	BnLRR-RLK-9C-19	ZS11A01G016840	ZS11C09G047860	GWHPANRE002542	GWHPANRE116614
BnLRR-RLK-2A-4	BnLRR-RLK-3A-5	ZS11A02G011190	ZS11A03G011030	GWHPANRE007008	GWHPANRE012202
BnLRR-RLK-2A-17	BnLRR-RLK-6A-23	ZS11A02G035160	ZS11A06G038760	GWHPANRE009719	GWHPANRE030882
BnLRR-RLK-2A-19	BnLRR-RLK-6A-18	ZS11A02G038250	ZS11A06G035850	GWHPANRE010075	GWHPANRE030552
BnLRR-RLK-2A-12	BnLRR-RLK-6A-29	ZS11A02G031390	ZS11A06G041460	GWHPANRE009289	GWHPANRE031203
BnLRR-RLK-2A-15	BnLRR-RLK-6A-26	ZS11A02G032110	ZS11A06G040800	GWHPANRE009377	GWHPANRE031118
BnLRR-RLK-2A-20	BnLRR-RLK-6A-16	ZS11A02G041270	ZS11A06G031920	GWHPANRE010418	GWHPANRE030106
BnLRR-RLK-2A-8	BnLRR-RLK-7A-27	ZS11A02G020590	ZS11A07G036620	GWHPANRE008101	GWHPANRE035578
BnLRR-RLK-2A-9	BnLRR-RLK-7A-18	ZS11A02G020720	ZS11A07G029040	GWHPANRE008114	GWHPANRE034725
BnLRR-RLK-2A-13	BnLRR-RLK-9A-11	ZS11A02G031530	ZS11A09G019820	GWHPANRE009305	GWHPANRE042432
BnLRR-RLK-2A-1	BnLRR-RLK-10A-10	ZS11A02G002270	ZS11A10G021870	GWHPANRE006004	GWHPANRE049725
BnLRR-RLK-2A-2	BnLRR-RLK-10A-8	ZS11A02G008730	ZS11A10G018890	GWHPANRE006737	GWHPANRE049381
BnLRR-RLK-2A-5	BnLRR-RLK-10A-5	ZS11A02G013750	ZS11A10G011320	GWHPANRE007299	GWHPANRE048537
BnLRR-RLK-2A-3	BnLRR-RLK-2C-7	ZS11A02G010420	ZS11C02G013440	GWHPANRE006930	GWHPANRE059263
BnLRR-RLK-2A-4	BnLRR-RLK-2C-8	ZS11A02G011190	ZS11C02G014590	GWHPANRE007008	GWHPANRE059393
BnLRR-RLK-2A-5	BnLRR-RLK-2C-10	ZS11A02G013750	ZS11C02G018890	GWHPANRE007299	GWHPANRE059881
BnLRR-RLK-2A-6	BnLRR-RLK-2C-11	ZS11A02G017770	ZS11C02G025330	GWHPANRE007772	GWHPANRE060593
BnLRR-RLK-2A-7	BnLRR-RLK-2C-12	ZS11A02G018640	ZS11C02G026770	GWHPANRE007874	GWHPANRE060747
BnLRR-RLK-2A-8	BnLRR-RLK-2C-13	ZS11A02G020590	ZS11C02G030630	GWHPANRE008101	GWHPANRE061166
BnLRR-RLK-2A-9	BnLRR-RLK-2C-14	ZS11A02G020720	ZS11C02G030840	GWHPANRE008114	GWHPANRE061190
BnLRR-RLK-2A-10	BnLRR-RLK-2C-15	ZS11A02G025270	ZS11C02G037630	GWHPANRE008610	GWHPANRE061926
BnLRR-RLK-2A-11	BnLRR-RLK-2C-16	ZS11A02G026110	ZS11C02G038990	GWHPANRE008707	GWHPANRE062080
BnLRR-RLK-2A-15	BnLRR-RLK-2C-20	ZS11A02G032110	ZS11C02G050610	GWHPANRE009377	GWHPANRE063362
BnLRR-RLK-2A-17	BnLRR-RLK-2C-21	ZS11A02G035160	ZS11C02G053680	GWHPANRE009719	GWHPANRE063706
BnLRR-RLK-2A-18	BnLRR-RLK-2C-22	ZS11A02G035530	ZS11C02G054140	GWHPANRE009761	GWHPANRE063757
BnLRR-RLK-2A-19	BnLRR-RLK-2C-23	ZS11A02G038250	ZS11C02G058470	GWHPANRE010075	GWHPANRE064243
BnLRR-RLK-2A-20	BnLRR-RLK-2C-24	ZS11A02G041270	ZS11C02G062670	GWHPANRE010418	GWHPANRE064704
BnLRR-RLK-2A-12	BnLRR-RLK-2C-17	ZS11A02G031390	ZS11C02G048670	GWHPANRE009289	GWHPANRE063154
BnLRR-RLK-2A-13	BnLRR-RLK-2C-18	ZS11A02G031530	ZS11C02G048760	GWHPANRE009305	GWHPANRE063164
BnLRR-RLK-2A-1	BnLRR-RLK-2C-3	ZS11A02G002270	ZS11C02G007660	GWHPANRE006004	GWHPANRE058628
BnLRR-RLK-2A-8	BnLRR-RLK-6C-18	ZS11A02G020590	ZS11C06G047050	GWHPANRE008101	GWHPANRE096097
BnLRR-RLK-2A-9	BnLRR-RLK-6C-10	ZS11A02G020720	ZS11C06G035950	GWHPANRE008114	GWHPANRE094856
BnLRR-RLK-2A-17	BnLRR-RLK-7C-17	ZS11A02G035160	ZS11C07G034560	GWHPANRE009719	GWHPANRE100750
BnLRR-RLK-2A-18	BnLRR-RLK-7C-19	ZS11A02G035530	ZS11C07G035150	GWHPANRE009761	GWHPANRE100814
BnLRR-RLK-2A-19	BnLRR-RLK-7C-23	ZS11A02G038250	ZS11C07G039260	GWHPANRE010075	GWHPANRE101290
BnLRR-RLK-2A-12	BnLRR-RLK-7C-11	ZS11A02G031390	ZS11C07G029710	GWHPANRE009289	GWHPANRE100193
BnLRR-RLK-2A-15	BnLRR-RLK-7C-14	ZS11A02G032110	ZS11C07G031120	GWHPANRE009377	GWHPANRE100356
BnLRR-RLK-2A-1	BnLRR-RLK-9C-23	ZS11A02G002270	ZS11C09G061040	GWHPANRE006004	GWHPANRE118102
BnLRR-RLK-2A-13	BnLRR-RLK-9C-13	ZS11A02G031530	ZS11C09G026060	GWHPANRE009305	GWHPANRE114177
BnLRR-RLK-2A-2	BnLRR-RLK-9C-21	ZS11A02G008730	ZS11C09G056400	GWHPANRE006737	GWHPANRE117581
BnLRR-RLK-2A-3	BnLRR-RLK-9C-20	ZS11A02G010420	ZS11C09G053020	GWHPANRE006930	GWHPANRE117198
BnLRR-RLK-2A-5	BnLRR-RLK-9C-18	ZS11A02G013750	ZS11C09G044470	GWHPANRE007299	GWHPANRE116218
BnLRR-RLK-3A-9	BnLRR-RLK-4A-10	ZS11A03G017360	ZS11A04G024810	GWHPANRE012948	GWHPANRE020980
BnLRR-RLK-3A-8	BnLRR-RLK-4A-8	ZS11A03G015760	ZS11A04G022650	GWHPANRE012752	GWHPANRE020748
BnLRR-RLK-3A-9	BnLRR-RLK-5A-4	ZS11A03G017360	ZS11A05G009150	GWHPANRE012948	GWHPANRE022831
BnLRR-RLK-3A-10	BnLRR-RLK-5A-3	ZS11A03G018050	ZS11A05G008180	GWHPANRE013024	GWHPANRE022727
BnLRR-RLK-3A-16	BnLRR-RLK-5A-12	ZS11A03G037730	ZS11A05G024380	GWHPANRE015334	GWHPANRE024517
BnLRR-RLK-3A-14	BnLRR-RLK-5A-16	ZS11A03G029770	ZS11A05G040130	GWHPANRE014412	GWHPANRE026290
BnLRR-RLK-3A-19	BnLRR-RLK-7A-1	ZS11A03G040900	ZS11A07G004590	GWHPANRE015685	GWHPANRE031947
BnLRR-RLK-3A-22	BnLRR-RLK-8A-8	ZS11A03G047000	ZS11A08G013230	GWHPANRE016365	GWHPANRE037848
BnLRR-RLK-3A-13	BnLRR-RLK-9A-1	ZS11A03G027050	ZS11A09G002420	GWHPANRE014085	GWHPANRE040458
BnLRR-RLK-3A-1	BnLRR-RLK-10A-12	ZS11A03G004060	ZS11A10G026410	GWHPANRE011392	GWHPANRE050236
BnLRR-RLK-3A-23	BnLRR-RLK-1C-16	ZS11A03G048960	ZS11C01G018160	GWHPANRE016590	GWHPANRE052999
BnLRR-RLK-3A-22	BnLRR-RLK-1C-12	ZS11A03G047000	ZS11C01G013780	GWHPANRE016365	GWHPANRE052491
BnLRR-RLK-3A-26	BnLRR-RLK-1C-6	ZS11A03G055720	ZS11C01G005020	GWHPANRE017350	GWHPANRE051477
BnLRR-RLK-3A-25	BnLRR-RLK-1C-7	ZS11A03G053770	ZS11C01G008150	GWHPANRE017133	GWHPANRE051842
BnLRR-RLK-3A-15	BnLRR-RLK-1C-22	ZS11A03G037240	ZS11C01G045640	GWHPANRE015280	GWHPANRE056037
BnLRR-RLK-3A-5	BnLRR-RLK-2C-8	ZS11A03G011030	ZS11C02G014590	GWHPANRE012202	GWHPANRE059393
BnLRR-RLK-3A-6	BnLRR-RLK-3C-2	ZS11A03G011090	ZS11C03G012810	GWHPANRE012211	GWHPANRE066772
BnLRR-RLK-3A-8	BnLRR-RLK-3C-3	ZS11A03G015760	ZS11C03G018820	GWHPANRE012752	GWHPANRE067469
BnLRR-RLK-3A-9	BnLRR-RLK-3C-4	ZS11A03G017360	ZS11C03G020570	GWHPANRE012948	GWHPANRE067672
BnLRR-RLK-3A-10	BnLRR-RLK-3C-6	ZS11A03G018050	ZS11C03G021610	GWHPANRE013024	GWHPANRE067795
BnLRR-RLK-3A-11	BnLRR-RLK-3C-7	ZS11A03G024030	ZS11C03G029800	GWHPANRE013734	GWHPANRE068756
BnLRR-RLK-3A-12	BnLRR-RLK-3C-9	ZS11A03G025070	ZS11C03G031220	GWHPANRE013856	GWHPANRE068922
BnLRR-RLK-3A-13	BnLRR-RLK-3C-10	ZS11A03G027050	ZS11C03G033830	GWHPANRE014085	GWHPANRE069208
BnLRR-RLK-3A-14	BnLRR-RLK-3C-11	ZS11A03G029770	ZS11C03G037310	GWHPANRE014412	GWHPANRE069596
BnLRR-RLK-3A-15	BnLRR-RLK-3C-12	ZS11A03G037240	ZS11C03G046900	GWHPANRE015280	GWHPANRE070653
BnLRR-RLK-3A-16	BnLRR-RLK-3C-13	ZS11A03G037730	ZS11C03G047650	GWHPANRE015334	GWHPANRE070733
BnLRR-RLK-3A-17	BnLRR-RLK-3C-14	ZS11A03G039140	ZS11C03G050180	GWHPANRE015490	GWHPANRE071011
BnLRR-RLK-3A-19	BnLRR-RLK-3C-16	ZS11A03G040900	ZS11C03G052910	GWHPANRE015685	GWHPANRE071312
BnLRR-RLK-3A-22	BnLRR-RLK-3C-31	ZS11A03G047000	ZS11C03G079980	GWHPANRE016365	GWHPANRE074353
BnLRR-RLK-3A-26	BnLRR-RLK-3C-35	ZS11A03G055720	ZS11C03G083760	GWHPANRE017350	GWHPANRE074762
BnLRR-RLK-3A-1	BnLRR-RLK-3C-1	ZS11A03G004060	ZS11C03G004480	GWHPANRE011392	GWHPANRE065825
BnLRR-RLK-3A-9	BnLRR-RLK-4C-19	ZS11A03G017360	ZS11C04G065420	GWHPANRE012948	GWHPANRE082864
BnLRR-RLK-3A-8	BnLRR-RLK-4C-16	ZS11A03G015760	ZS11C04G062410	GWHPANRE012752	GWHPANRE082534
BnLRR-RLK-3A-9	BnLRR-RLK-4C-3	ZS11A03G017360	ZS11C04G012050	GWHPANRE012948	GWHPANRE076956
BnLRR-RLK-3A-20	BnLRR-RLK-7C-25	ZS11A03G042210	ZS11C07G047260	GWHPANRE015836	GWHPANRE102199
BnLRR-RLK-3A-21	BnLRR-RLK-7C-26	ZS11A03G042500	ZS11C07G047530	GWHPANRE015869	GWHPANRE102226
BnLRR-RLK-3A-22	BnLRR-RLK-7C-27	ZS11A03G047000	ZS11C07G052600	GWHPANRE016365	GWHPANRE102797
BnLRR-RLK-3A-23	BnLRR-RLK-7C-28	ZS11A03G048960	ZS11C07G054620	GWHPANRE016590	GWHPANRE103028
BnLRR-RLK-3A-24	BnLRR-RLK-7C-29	ZS11A03G052570	ZS11C07G058120	GWHPANRE017003	GWHPANRE103449
BnLRR-RLK-3A-25	BnLRR-RLK-7C-30	ZS11A03G053770	ZS11C07G059080	GWHPANRE017133	GWHPANRE103550
BnLRR-RLK-3A-26	BnLRR-RLK-7C-31	ZS11A03G055720	ZS11C07G060550	GWHPANRE017350	GWHPANRE103726
BnLRR-RLK-3A-19	BnLRR-RLK-7C-2	ZS11A03G040900	ZS11C07G008500	GWHPANRE015685	GWHPANRE097867
BnLRR-RLK-3A-1	BnLRR-RLK-9C-25	ZS11A03G004060	ZS11C09G067200	GWHPANRE011392	GWHPANRE118826
BnLRR-RLK-3A-2	BnLRR-RLK-9C-24	ZS11A03G006830	ZS11C09G061500	GWHPANRE011714	GWHPANRE118154
BnLRR-RLK-3A-13	BnLRR-RLK-9C-1	ZS11A03G027050	ZS11C09G002600	GWHPANRE014085	GWHPANRE111528
BnLRR-RLK-4A-11	BnLRR-RLK-5A-1	ZS11A04G028850	ZS11A05G002700	GWHPANRE021434	GWHPANRE022104
BnLRR-RLK-4A-13	BnLRR-RLK-5A-2	ZS11A04G030710	ZS11A05G005000	GWHPANRE021639	GWHPANRE022373
BnLRR-RLK-4A-10	BnLRR-RLK-5A-4	ZS11A04G024810	ZS11A05G009150	GWHPANRE020980	GWHPANRE022831
BnLRR-RLK-4A-5	BnLRR-RLK-7A-12	ZS11A04G019110	ZS11A07G017570	GWHPANRE020359	GWHPANRE033402
BnLRR-RLK-4A-1	BnLRR-RLK-1C-3	ZS11A04G016790	ZS11C01G001900	GWHPANRE020080	GWHPANRE051111
BnLRR-RLK-4A-8	BnLRR-RLK-3C-3	ZS11A04G022650	ZS11C03G018820	GWHPANRE020748	GWHPANRE067469
BnLRR-RLK-4A-10	BnLRR-RLK-3C-4	ZS11A04G024810	ZS11C03G020570	GWHPANRE020980	GWHPANRE067672
BnLRR-RLK-4A-2	BnLRR-RLK-4C-12	ZS11A04G017280	ZS11C04G054960	GWHPANRE020144	GWHPANRE081682
BnLRR-RLK-4A-4	BnLRR-RLK-4C-13	ZS11A04G017490	ZS11C04G055160	GWHPANRE020168	GWHPANRE081708
BnLRR-RLK-4A-5	BnLRR-RLK-4C-14	ZS11A04G019110	ZS11C04G057260	GWHPANRE020359	GWHPANRE081948
BnLRR-RLK-4A-6	BnLRR-RLK-4C-15	ZS11A04G020170	ZS11C04G058700	GWHPANRE020475	GWHPANRE082106
BnLRR-RLK-4A-8	BnLRR-RLK-4C-16	ZS11A04G022650	ZS11C04G062410	GWHPANRE020748	GWHPANRE082534
BnLRR-RLK-4A-9	BnLRR-RLK-4C-18	ZS11A04G023290	ZS11C04G063540	GWHPANRE020820	GWHPANRE082655
BnLRR-RLK-4A-10	BnLRR-RLK-4C-19	ZS11A04G024810	ZS11C04G065420	GWHPANRE020980	GWHPANRE082864
BnLRR-RLK-4A-11	BnLRR-RLK-4C-20	ZS11A04G028850	ZS11C04G070080	GWHPANRE021434	GWHPANRE083395
BnLRR-RLK-4A-12	BnLRR-RLK-4C-21	ZS11A04G029120	ZS11C04G070430	GWHPANRE021461	GWHPANRE083431
BnLRR-RLK-4A-13	BnLRR-RLK-4C-22	ZS11A04G030710	ZS11C04G072140	GWHPANRE021639	GWHPANRE083616
BnLRR-RLK-4A-11	BnLRR-RLK-4C-1	ZS11A04G028850	ZS11C04G003050	GWHPANRE021434	GWHPANRE075936
BnLRR-RLK-4A-13	BnLRR-RLK-4C-2	ZS11A04G030710	ZS11C04G006150	GWHPANRE021639	GWHPANRE076302
BnLRR-RLK-4A-10	BnLRR-RLK-4C-3	ZS11A04G024810	ZS11C04G012050	GWHPANRE020980	GWHPANRE076956
BnLRR-RLK-4A-5	BnLRR-RLK-4C-8	ZS11A04G019110	ZS11C04G024200	GWHPANRE020359	GWHPANRE078291
BnLRR-RLK-5A-9	BnLRR-RLK-8A-4	ZS11A05G018750	ZS11A08G002840	GWHPANRE023885	GWHPANRE036663
BnLRR-RLK-5A-15	BnLRR-RLK-8A-1	ZS11A05G032410	ZS11A08G000530	GWHPANRE025435	GWHPANRE036397
BnLRR-RLK-5A-15	BnLRR-RLK-1C-26	ZS11A05G032410	ZS11C01G053370	GWHPANRE025435	GWHPANRE056885
BnLRR-RLK-5A-14	BnLRR-RLK-1C-24	ZS11A05G028550	ZS11C01G047980	GWHPANRE024992	GWHPANRE056292
BnLRR-RLK-5A-18	BnLRR-RLK-1C-27	ZS11A05G041150	ZS11C01G057930	GWHPANRE026402	GWHPANRE057408
BnLRR-RLK-5A-3	BnLRR-RLK-3C-6	ZS11A05G008180	ZS11C03G021610	GWHPANRE022727	GWHPANRE067795
BnLRR-RLK-5A-4	BnLRR-RLK-3C-4	ZS11A05G009150	ZS11C03G020570	GWHPANRE022831	GWHPANRE067672
BnLRR-RLK-5A-16	BnLRR-RLK-3C-11	ZS11A05G040130	ZS11C03G037310	GWHPANRE026290	GWHPANRE069596
BnLRR-RLK-5A-12	BnLRR-RLK-3C-13	ZS11A05G024380	ZS11C03G047650	GWHPANRE024517	GWHPANRE070733
BnLRR-RLK-5A-1	BnLRR-RLK-4C-1	ZS11A05G002700	ZS11C04G003050	GWHPANRE022104	GWHPANRE075936
BnLRR-RLK-5A-2	BnLRR-RLK-4C-2	ZS11A05G005000	ZS11C04G006150	GWHPANRE022373	GWHPANRE076302
BnLRR-RLK-5A-4	BnLRR-RLK-4C-3	ZS11A05G009150	ZS11C04G012050	GWHPANRE022831	GWHPANRE076956
BnLRR-RLK-5A-5	BnLRR-RLK-4C-5	ZS11A05G011710	ZS11C04G016380	GWHPANRE023122	GWHPANRE077445
BnLRR-RLK-5A-1	BnLRR-RLK-4C-20	ZS11A05G002700	ZS11C04G070080	GWHPANRE022104	GWHPANRE083395
BnLRR-RLK-5A-2	BnLRR-RLK-4C-22	ZS11A05G005000	ZS11C04G072140	GWHPANRE022373	GWHPANRE083616
BnLRR-RLK-5A-4	BnLRR-RLK-4C-19	ZS11A05G009150	ZS11C04G065420	GWHPANRE022831	GWHPANRE082864
BnLRR-RLK-5A-14	BnLRR-RLK-5C-14	ZS11A05G028550	ZS11C05G050110	GWHPANRE024992	GWHPANRE089379
BnLRR-RLK-5A-15	BnLRR-RLK-5C-16	ZS11A05G032410	ZS11C05G055600	GWHPANRE025435	GWHPANRE090012
BnLRR-RLK-5A-9	BnLRR-RLK-5C-11	ZS11A05G018750	ZS11C05G033670	GWHPANRE023885	GWHPANRE087567
BnLRR-RLK-5A-10	BnLRR-RLK-5C-12	ZS11A05G020840	ZS11C05G037950	GWHPANRE024119	GWHPANRE088025
BnLRR-RLK-5A-11	BnLRR-RLK-5C-13	ZS11A05G021340	ZS11C05G038700	GWHPANRE024177	GWHPANRE088119
BnLRR-RLK-5A-7	BnLRR-RLK-6C-4	ZS11A05G017930	ZS11C06G014480	GWHPANRE023793	GWHPANRE092454
BnLRR-RLK-5A-8	BnLRR-RLK-6C-2	ZS11A05G017940	ZS11C06G014420	GWHPANRE023794	GWHPANRE092447
BnLRR-RLK-6A-5	BnLRR-RLK-6A-21	ZS11A06G009970	ZS11A06G038340	GWHPANRE027623	GWHPANRE030832
BnLRR-RLK-6A-1	BnLRR-RLK-8A-2	ZS11A06G001040	ZS11A08G001410	GWHPANRE026629	GWHPANRE036501
BnLRR-RLK-6A-30	BnLRR-RLK-8A-10	ZS11A06G042790	ZS11A08G021120	GWHPANRE031365	GWHPANRE038748
BnLRR-RLK-6A-2	BnLRR-RLK-8A-12	ZS11A06G006520	ZS11A08G030500	GWHPANRE027233	GWHPANRE039816
BnLRR-RLK-6A-19	BnLRR-RLK-9A-2	ZS11A06G036030	ZS11A09G003160	GWHPANRE030573	GWHPANRE040540
BnLRR-RLK-6A-2	BnLRR-RLK-9A-20	ZS11A06G006520	ZS11A09G059570	GWHPANRE027233	GWHPANRE046868
BnLRR-RLK-6A-29	BnLRR-RLK-1C-11	ZS11A06G041460	ZS11C01G013670	GWHPANRE031203	GWHPANRE052479
BnLRR-RLK-6A-30	BnLRR-RLK-1C-2	ZS11A06G042790	ZS11C01G000620	GWHPANRE031365	GWHPANRE050970
BnLRR-RLK-6A-14	BnLRR-RLK-2C-2	ZS11A06G027770	ZS11C02G004200	GWHPANRE029630	GWHPANRE058234
BnLRR-RLK-6A-18	BnLRR-RLK-2C-23	ZS11A06G035850	ZS11C02G058470	GWHPANRE030552	GWHPANRE064243
BnLRR-RLK-6A-23	BnLRR-RLK-2C-21	ZS11A06G038760	ZS11C02G053680	GWHPANRE030882	GWHPANRE063706
BnLRR-RLK-6A-16	BnLRR-RLK-2C-24	ZS11A06G031920	ZS11C02G062670	GWHPANRE030106	GWHPANRE064704
BnLRR-RLK-6A-26	BnLRR-RLK-2C-20	ZS11A06G040800	ZS11C02G050610	GWHPANRE031118	GWHPANRE063362
BnLRR-RLK-6A-29	BnLRR-RLK-2C-17	ZS11A06G041460	ZS11C02G048670	GWHPANRE031203	GWHPANRE063154
BnLRR-RLK-6A-12	BnLRR-RLK-3C-20	ZS11A06G025030	ZS11C03G060400	GWHPANRE029299	GWHPANRE072153
BnLRR-RLK-6A-13	BnLRR-RLK-3C-19	ZS11A06G026430	ZS11C03G058420	GWHPANRE029464	GWHPANRE071933
BnLRR-RLK-6A-14	BnLRR-RLK-3C-18	ZS11A06G027770	ZS11C03G056640	GWHPANRE029630	GWHPANRE071730
BnLRR-RLK-6A-15	BnLRR-RLK-3C-17	ZS11A06G028200	ZS11C03G055850	GWHPANRE029683	GWHPANRE071642
BnLRR-RLK-6A-7	BnLRR-RLK-3C-28	ZS11A06G018290	ZS11C03G068880	GWHPANRE028558	GWHPANRE073085
BnLRR-RLK-6A-8	BnLRR-RLK-3C-27	ZS11A06G018730	ZS11C03G068510	GWHPANRE028607	GWHPANRE073043
BnLRR-RLK-6A-9	BnLRR-RLK-3C-24	ZS11A06G019320	ZS11C03G067820	GWHPANRE028682	GWHPANRE072968
BnLRR-RLK-6A-1	BnLRR-RLK-3C-39	ZS11A06G001040	ZS11C03G089190	GWHPANRE026629	GWHPANRE075386
BnLRR-RLK-6A-10	BnLRR-RLK-3C-23	ZS11A06G021280	ZS11C03G065100	GWHPANRE028894	GWHPANRE072675
BnLRR-RLK-6A-11	BnLRR-RLK-3C-22	ZS11A06G021920	ZS11C03G064360	GWHPANRE028960	GWHPANRE072601
BnLRR-RLK-6A-30	BnLRR-RLK-3C-30	ZS11A06G042790	ZS11C03G074910	GWHPANRE031365	GWHPANRE073792
BnLRR-RLK-6A-2	BnLRR-RLK-5C-2	ZS11A06G006520	ZS11C05G007600	GWHPANRE027233	GWHPANRE084640
BnLRR-RLK-6A-3	BnLRR-RLK-5C-3	ZS11A06G007280	ZS11C05G008560	GWHPANRE027318	GWHPANRE084758
BnLRR-RLK-6A-4	BnLRR-RLK-5C-4	ZS11A06G008640	ZS11C05G010160	GWHPANRE027471	GWHPANRE084934
BnLRR-RLK-6A-5	BnLRR-RLK-5C-5	ZS11A06G009970	ZS11C05G011560	GWHPANRE027623	GWHPANRE085087
BnLRR-RLK-6A-6	BnLRR-RLK-5C-6	ZS11A06G012260	ZS11C05G014590	GWHPANRE027883	GWHPANRE085411
BnLRR-RLK-6A-21	BnLRR-RLK-5C-5	ZS11A06G038340	ZS11C05G011560	GWHPANRE030832	GWHPANRE085087
BnLRR-RLK-6A-1	BnLRR-RLK-6C-1	ZS11A06G001040	ZS11C06G001690	GWHPANRE026629	GWHPANRE091048
BnLRR-RLK-6A-30	BnLRR-RLK-7C-32	ZS11A06G042790	ZS11C07G063790	GWHPANRE031365	GWHPANRE104084
BnLRR-RLK-6A-31	BnLRR-RLK-7C-33	ZS11A06G042830	ZS11C07G063850	GWHPANRE031369	GWHPANRE104090
BnLRR-RLK-6A-23	BnLRR-RLK-7C-16	ZS11A06G038760	ZS11C07G034430	GWHPANRE030882	GWHPANRE100735
BnLRR-RLK-6A-24	BnLRR-RLK-7C-17	ZS11A06G038890	ZS11C07G034560	GWHPANRE030896	GWHPANRE100750
BnLRR-RLK-6A-17	BnLRR-RLK-7C-24	ZS11A06G034530	ZS11C07G040910	GWHPANRE030398	GWHPANRE101477
BnLRR-RLK-6A-18	BnLRR-RLK-7C-23	ZS11A06G035850	ZS11C07G039260	GWHPANRE030552	GWHPANRE101290
BnLRR-RLK-6A-19	BnLRR-RLK-7C-22	ZS11A06G036030	ZS11C07G039010	GWHPANRE030573	GWHPANRE101253
BnLRR-RLK-6A-20	BnLRR-RLK-7C-21	ZS11A06G037770	ZS11C07G036370	GWHPANRE030763	GWHPANRE100957
BnLRR-RLK-6A-21	BnLRR-RLK-7C-20	ZS11A06G038340	ZS11C07G035340	GWHPANRE030832	GWHPANRE100839
BnLRR-RLK-6A-22	BnLRR-RLK-7C-18	ZS11A06G038640	ZS11C07G034790	GWHPANRE030870	GWHPANRE100776
BnLRR-RLK-6A-24	BnLRR-RLK-7C-16	ZS11A06G038890	ZS11C07G034430	GWHPANRE030896	GWHPANRE100735
BnLRR-RLK-6A-25	BnLRR-RLK-7C-15	ZS11A06G039340	ZS11C07G033620	GWHPANRE030944	GWHPANRE100633
BnLRR-RLK-6A-26	BnLRR-RLK-7C-14	ZS11A06G040800	ZS11C07G031120	GWHPANRE031118	GWHPANRE100356
BnLRR-RLK-6A-27	BnLRR-RLK-7C-13	ZS11A06G040840	ZS11C07G031070	GWHPANRE031122	GWHPANRE100351
BnLRR-RLK-6A-28	BnLRR-RLK-7C-12	ZS11A06G040870	ZS11C07G031040	GWHPANRE031125	GWHPANRE100348
BnLRR-RLK-6A-29	BnLRR-RLK-7C-11	ZS11A06G041460	ZS11C07G029710	GWHPANRE031203	GWHPANRE100193
BnLRR-RLK-6A-5	BnLRR-RLK-7C-20	ZS11A06G009970	ZS11C07G035340	GWHPANRE027623	GWHPANRE100839
BnLRR-RLK-6A-2	BnLRR-RLK-8C-14	ZS11A06G006520	ZS11C08G057910	GWHPANRE027233	GWHPANRE110713
BnLRR-RLK-6A-2	BnLRR-RLK-8C-6	ZS11A06G006520	ZS11C08G024750	GWHPANRE027233	GWHPANRE106891
BnLRR-RLK-6A-19	BnLRR-RLK-9C-2	ZS11A06G036030	ZS11C09G003490	GWHPANRE030573	GWHPANRE111623
BnLRR-RLK-7A-19	BnLRR-RLK-7A-26	ZS11A07G029150	ZS11A07G036510	GWHPANRE034738	GWHPANRE035567
BnLRR-RLK-7A-20	BnLRR-RLK-7A-25	ZS11A07G029350	ZS11A07G036220	GWHPANRE034759	GWHPANRE035536
BnLRR-RLK-7A-6	BnLRR-RLK-8A-11	ZS11A07G011330	ZS11A08G022880	GWHPANRE032702	GWHPANRE038955
BnLRR-RLK-7A-6	BnLRR-RLK-9A-13	ZS11A07G011330	ZS11A09G034820	GWHPANRE032702	GWHPANRE044101
BnLRR-RLK-7A-5	BnLRR-RLK-1C-21	ZS11A07G009050	ZS11C01G040810	GWHPANRE032444	GWHPANRE055537
BnLRR-RLK-7A-27	BnLRR-RLK-2C-13	ZS11A07G036620	ZS11C02G030630	GWHPANRE035578	GWHPANRE061166
BnLRR-RLK-7A-1	BnLRR-RLK-3C-16	ZS11A07G004590	ZS11C03G052910	GWHPANRE031947	GWHPANRE071312
BnLRR-RLK-7A-6	BnLRR-RLK-3C-29	ZS11A07G011330	ZS11C03G072500	GWHPANRE032702	GWHPANRE073490
BnLRR-RLK-7A-12	BnLRR-RLK-4C-8	ZS11A07G017570	ZS11C04G024200	GWHPANRE033402	GWHPANRE078291
BnLRR-RLK-7A-13	BnLRR-RLK-4C-7	ZS11A07G017690	ZS11C04G023960	GWHPANRE033416	GWHPANRE078261
BnLRR-RLK-7A-14	BnLRR-RLK-4C-6	ZS11A07G019050	ZS11C04G021510	GWHPANRE033573	GWHPANRE077990
BnLRR-RLK-7A-16	BnLRR-RLK-4C-11	ZS11A07G021900	ZS11C04G038020	GWHPANRE033894	GWHPANRE079795
BnLRR-RLK-7A-6	BnLRR-RLK-5C-10	ZS11A07G011330	ZS11C05G026450	GWHPANRE032702	GWHPANRE086757
BnLRR-RLK-7A-15	BnLRR-RLK-6C-7	ZS11A07G020100	ZS11C06G021060	GWHPANRE033691	GWHPANRE093197
BnLRR-RLK-7A-16	BnLRR-RLK-6C-8	ZS11A07G021900	ZS11C06G024610	GWHPANRE033894	GWHPANRE093595
BnLRR-RLK-7A-17	BnLRR-RLK-6C-9	ZS11A07G028760	ZS11C06G035400	GWHPANRE034693	GWHPANRE094797
BnLRR-RLK-7A-18	BnLRR-RLK-6C-10	ZS11A07G029040	ZS11C06G035950	GWHPANRE034725	GWHPANRE094856
BnLRR-RLK-7A-19	BnLRR-RLK-6C-11	ZS11A07G029150	ZS11C06G036080	GWHPANRE034738	GWHPANRE094870
BnLRR-RLK-7A-21	BnLRR-RLK-6C-12	ZS11A07G031820	ZS11C06G040190	GWHPANRE035045	GWHPANRE095322
BnLRR-RLK-7A-22	BnLRR-RLK-6C-13	ZS11A07G032400	ZS11C06G041160	GWHPANRE035109	GWHPANRE095421
BnLRR-RLK-7A-25	BnLRR-RLK-6C-16	ZS11A07G036220	ZS11C06G046390	GWHPANRE035536	GWHPANRE096026
BnLRR-RLK-7A-26	BnLRR-RLK-6C-17	ZS11A07G036510	ZS11C06G046770	GWHPANRE035567	GWHPANRE096067
BnLRR-RLK-7A-27	BnLRR-RLK-6C-18	ZS11A07G036620	ZS11C06G047050	GWHPANRE035578	GWHPANRE096097
BnLRR-RLK-7A-28	BnLRR-RLK-6C-19	ZS11A07G038040	ZS11C06G048720	GWHPANRE035748	GWHPANRE096292
BnLRR-RLK-7A-29	BnLRR-RLK-6C-21	ZS11A07G038990	ZS11C06G049830	GWHPANRE035864	GWHPANRE096432
BnLRR-RLK-7A-30	BnLRR-RLK-6C-22	ZS11A07G039150	ZS11C06G050000	GWHPANRE035883	GWHPANRE096454
BnLRR-RLK-7A-31	BnLRR-RLK-6C-23	ZS11A07G041600	ZS11C06G052750	GWHPANRE036172	GWHPANRE096786
BnLRR-RLK-7A-26	BnLRR-RLK-6C-11	ZS11A07G036510	ZS11C06G036080	GWHPANRE035567	GWHPANRE094870
BnLRR-RLK-7A-19	BnLRR-RLK-6C-17	ZS11A07G029150	ZS11C06G046770	GWHPANRE034738	GWHPANRE096067
BnLRR-RLK-7A-20	BnLRR-RLK-6C-16	ZS11A07G029350	ZS11C06G046390	GWHPANRE034759	GWHPANRE096026
BnLRR-RLK-7A-24	BnLRR-RLK-6C-15	ZS11A07G034480	ZS11C06G044600	GWHPANRE035349	GWHPANRE095827
BnLRR-RLK-7A-1	BnLRR-RLK-7C-2	ZS11A07G004590	ZS11C07G008500	GWHPANRE031947	GWHPANRE097867
BnLRR-RLK-7A-3	BnLRR-RLK-7C-3	ZS11A07G006440	ZS11C07G010700	GWHPANRE032143	GWHPANRE098092
BnLRR-RLK-7A-4	BnLRR-RLK-7C-4	ZS11A07G008840	ZS11C07G014880	GWHPANRE032422	GWHPANRE098548
BnLRR-RLK-7A-5	BnLRR-RLK-7C-5	ZS11A07G009050	ZS11C07G015210	GWHPANRE032444	GWHPANRE098583
BnLRR-RLK-7A-6	BnLRR-RLK-7C-6	ZS11A07G011330	ZS11C07G018700	GWHPANRE032702	GWHPANRE098982
BnLRR-RLK-7A-7	BnLRR-RLK-7C-7	ZS11A07G012400	ZS11C07G020180	GWHPANRE032824	GWHPANRE099145
BnLRR-RLK-7A-8	BnLRR-RLK-7C-8	ZS11A07G016100	ZS11C07G025980	GWHPANRE033226	GWHPANRE099772
BnLRR-RLK-7A-11	BnLRR-RLK-7C-10	ZS11A07G016480	ZS11C07G026450	GWHPANRE033270	GWHPANRE099821
BnLRR-RLK-7A-11	BnLRR-RLK-9C-7	ZS11A07G016480	ZS11C09G010440	GWHPANRE033270	GWHPANRE112416
BnLRR-RLK-8A-11	BnLRR-RLK-9A-13	ZS11A08G022880	ZS11A09G034820	GWHPANRE038955	GWHPANRE044101
BnLRR-RLK-8A-12	BnLRR-RLK-9A-20	ZS11A08G030500	ZS11A09G059570	GWHPANRE039816	GWHPANRE046868
BnLRR-RLK-8A-8	BnLRR-RLK-1C-12	ZS11A08G013230	ZS11C01G013780	GWHPANRE037848	GWHPANRE052491
BnLRR-RLK-8A-9	BnLRR-RLK-1C-14	ZS11A08G013980	ZS11C01G015730	GWHPANRE037936	GWHPANRE052712
BnLRR-RLK-8A-10	BnLRR-RLK-1C-2	ZS11A08G021120	ZS11C01G000620	GWHPANRE038748	GWHPANRE050970
BnLRR-RLK-8A-8	BnLRR-RLK-3C-31	ZS11A08G013230	ZS11C03G079980	GWHPANRE037848	GWHPANRE074353
BnLRR-RLK-8A-9	BnLRR-RLK-3C-34	ZS11A08G013980	ZS11C03G081110	GWHPANRE037936	GWHPANRE074470
BnLRR-RLK-8A-10	BnLRR-RLK-3C-30	ZS11A08G021120	ZS11C03G074910	GWHPANRE038748	GWHPANRE073792
BnLRR-RLK-8A-11	BnLRR-RLK-3C-29	ZS11A08G022880	ZS11C03G072500	GWHPANRE038955	GWHPANRE073490
BnLRR-RLK-8A-1	BnLRR-RLK-3C-40	ZS11A08G000530	ZS11C03G090440	GWHPANRE036397	GWHPANRE075525
BnLRR-RLK-8A-2	BnLRR-RLK-3C-39	ZS11A08G001410	ZS11C03G089190	GWHPANRE036501	GWHPANRE075386
BnLRR-RLK-8A-3	BnLRR-RLK-3C-37	ZS11A08G002190	ZS11C03G087720	GWHPANRE036586	GWHPANRE075217
BnLRR-RLK-8A-4	BnLRR-RLK-3C-36	ZS11A08G002840	ZS11C03G086880	GWHPANRE036663	GWHPANRE075130
BnLRR-RLK-8A-5	BnLRR-RLK-5C-14	ZS11A08G004210	ZS11C05G050110	GWHPANRE036816	GWHPANRE089379
BnLRR-RLK-8A-12	BnLRR-RLK-5C-2	ZS11A08G030500	ZS11C05G007600	GWHPANRE039816	GWHPANRE084640
BnLRR-RLK-8A-1	BnLRR-RLK-5C-16	ZS11A08G000530	ZS11C05G055600	GWHPANRE036397	GWHPANRE090012
BnLRR-RLK-8A-2	BnLRR-RLK-6C-1	ZS11A08G001410	ZS11C06G001690	GWHPANRE036501	GWHPANRE091048
BnLRR-RLK-8A-11	BnLRR-RLK-7C-6	ZS11A08G022880	ZS11C07G018700	GWHPANRE038955	GWHPANRE098982
BnLRR-RLK-8A-10	BnLRR-RLK-7C-32	ZS11A08G021120	ZS11C07G063790	GWHPANRE038748	GWHPANRE104084
BnLRR-RLK-8A-8	BnLRR-RLK-7C-27	ZS11A08G013230	ZS11C07G052600	GWHPANRE037848	GWHPANRE102797
BnLRR-RLK-8A-6	BnLRR-RLK-8C-3	ZS11A08G007490	ZS11C08G011670	GWHPANRE037174	GWHPANRE105422
BnLRR-RLK-8A-7	BnLRR-RLK-8C-4	ZS11A08G008770	ZS11C08G013770	GWHPANRE037333	GWHPANRE105678
BnLRR-RLK-8A-5	BnLRR-RLK-8C-2	ZS11A08G004210	ZS11C08G005320	GWHPANRE036816	GWHPANRE104741
BnLRR-RLK-8A-12	BnLRR-RLK-8C-6	ZS11A08G030500	ZS11C08G024750	GWHPANRE039816	GWHPANRE106891
BnLRR-RLK-8A-13	BnLRR-RLK-8C-5	ZS11A08G031250	ZS11C08G023090	GWHPANRE039908	GWHPANRE106714
BnLRR-RLK-9A-13	BnLRR-RLK-3C-29	ZS11A09G034820	ZS11C03G072500	GWHPANRE044101	GWHPANRE073490
BnLRR-RLK-9A-1	BnLRR-RLK-3C-10	ZS11A09G002420	ZS11C03G033830	GWHPANRE040458	GWHPANRE069208
BnLRR-RLK-9A-8	BnLRR-RLK-4C-10	ZS11A09G012630	ZS11C04G030620	GWHPANRE041643	GWHPANRE078981
BnLRR-RLK-9A-13	BnLRR-RLK-5C-10	ZS11A09G034820	ZS11C05G026450	GWHPANRE044101	GWHPANRE086757
BnLRR-RLK-9A-14	BnLRR-RLK-5C-9	ZS11A09G036250	ZS11C05G024110	GWHPANRE044263	GWHPANRE086486
BnLRR-RLK-9A-15	BnLRR-RLK-5C-8	ZS11A09G037600	ZS11C05G022320	GWHPANRE044413	GWHPANRE086288
BnLRR-RLK-9A-20	BnLRR-RLK-5C-2	ZS11A09G059570	ZS11C05G007600	GWHPANRE046868	GWHPANRE084640
BnLRR-RLK-9A-15	BnLRR-RLK-6C-15	ZS11A09G037600	ZS11C06G044600	GWHPANRE044413	GWHPANRE095827
BnLRR-RLK-9A-13	BnLRR-RLK-7C-6	ZS11A09G034820	ZS11C07G018700	GWHPANRE044101	GWHPANRE098982
BnLRR-RLK-9A-2	BnLRR-RLK-7C-22	ZS11A09G003160	ZS11C07G039010	GWHPANRE040540	GWHPANRE101253
BnLRR-RLK-9A-16	BnLRR-RLK-8C-9	ZS11A09G045440	ZS11C08G042780	GWHPANRE045284	GWHPANRE108950
BnLRR-RLK-9A-17	BnLRR-RLK-8C-11	ZS11A09G046740	ZS11C08G044310	GWHPANRE045428	GWHPANRE109117
BnLRR-RLK-9A-18	BnLRR-RLK-8C-12	ZS11A09G050580	ZS11C08G048610	GWHPANRE045855	GWHPANRE109635
BnLRR-RLK-9A-19	BnLRR-RLK-8C-13	ZS11A09G051660	ZS11C08G049830	GWHPANRE045985	GWHPANRE109790
BnLRR-RLK-9A-20	BnLRR-RLK-8C-14	ZS11A09G059570	ZS11C08G057910	GWHPANRE046868	GWHPANRE110713
BnLRR-RLK-9A-20	BnLRR-RLK-8C-6	ZS11A09G059570	ZS11C08G024750	GWHPANRE046868	GWHPANRE106891
BnLRR-RLK-9A-1	BnLRR-RLK-9C-1	ZS11A09G002420	ZS11C09G002600	GWHPANRE040458	GWHPANRE111528
BnLRR-RLK-9A-2	BnLRR-RLK-9C-2	ZS11A09G003160	ZS11C09G003490	GWHPANRE040540	GWHPANRE111623
BnLRR-RLK-9A-3	BnLRR-RLK-9C-3	ZS11A09G004160	ZS11C09G004600	GWHPANRE040659	GWHPANRE111751
BnLRR-RLK-9A-5	BnLRR-RLK-9C-4	ZS11A09G006000	ZS11C09G006740	GWHPANRE040875	GWHPANRE112006
BnLRR-RLK-9A-6	BnLRR-RLK-9C-6	ZS11A09G007410	ZS11C09G008590	GWHPANRE041033	GWHPANRE112219
BnLRR-RLK-9A-7	BnLRR-RLK-9C-8	ZS11A09G009710	ZS11C09G011910	GWHPANRE041296	GWHPANRE112587
BnLRR-RLK-9A-8	BnLRR-RLK-9C-9	ZS11A09G012630	ZS11C09G015470	GWHPANRE041643	GWHPANRE113010
BnLRR-RLK-9A-9	BnLRR-RLK-9C-10	ZS11A09G015270	ZS11C09G019090	GWHPANRE041934	GWHPANRE113413
BnLRR-RLK-9A-10	BnLRR-RLK-9C-12	ZS11A09G017910	ZS11C09G023180	GWHPANRE042221	GWHPANRE113857
BnLRR-RLK-9A-11	BnLRR-RLK-9C-13	ZS11A09G019820	ZS11C09G026060	GWHPANRE042432	GWHPANRE114177
BnLRR-RLK-9A-12	BnLRR-RLK-9C-14	ZS11A09G020810	ZS11C09G027510	GWHPANRE042537	GWHPANRE114330
BnLRR-RLK-10A-6	BnLRR-RLK-1C-17	ZS11A10G013180	ZS11C01G021680	GWHPANRE048747	GWHPANRE053398
BnLRR-RLK-10A-8	BnLRR-RLK-2C-6	ZS11A10G018890	ZS11C02G010750	GWHPANRE049381	GWHPANRE058973
BnLRR-RLK-10A-10	BnLRR-RLK-2C-3	ZS11A10G021870	ZS11C02G007660	GWHPANRE049725	GWHPANRE058628
BnLRR-RLK-10A-5	BnLRR-RLK-2C-10	ZS11A10G011320	ZS11C02G018890	GWHPANRE048537	GWHPANRE059881
BnLRR-RLK-10A-6	BnLRR-RLK-2C-9	ZS11A10G013180	ZS11C02G016760	GWHPANRE048747	GWHPANRE059639
BnLRR-RLK-10A-12	BnLRR-RLK-3C-1	ZS11A10G026410	ZS11C03G004480	GWHPANRE050236	GWHPANRE065825
BnLRR-RLK-10A-1	BnLRR-RLK-8C-1	ZS11A10G005870	ZS11C08G003140	GWHPANRE047927	GWHPANRE104505
BnLRR-RLK-10A-4	BnLRR-RLK-9C-17	ZS11A10G009380	ZS11C09G041480	GWHPANRE048324	GWHPANRE115892
BnLRR-RLK-10A-5	BnLRR-RLK-9C-18	ZS11A10G011320	ZS11C09G044470	GWHPANRE048537	GWHPANRE116218
BnLRR-RLK-10A-6	BnLRR-RLK-9C-19	ZS11A10G013180	ZS11C09G047860	GWHPANRE048747	GWHPANRE116614
BnLRR-RLK-10A-8	BnLRR-RLK-9C-21	ZS11A10G018890	ZS11C09G056400	GWHPANRE049381	GWHPANRE117581
BnLRR-RLK-10A-9	BnLRR-RLK-9C-22	ZS11A10G019050	ZS11C09G056600	GWHPANRE049400	GWHPANRE117602
BnLRR-RLK-10A-10	BnLRR-RLK-9C-23	ZS11A10G021870	ZS11C09G061040	GWHPANRE049725	GWHPANRE118102
BnLRR-RLK-10A-12	BnLRR-RLK-9C-25	ZS11A10G026410	ZS11C09G067200	GWHPANRE050236	GWHPANRE118826
BnLRR-RLK-10A-13	BnLRR-RLK-9C-26	ZS11A10G027700	ZS11C09G068850	GWHPANRE050377	GWHPANRE119010
BnLRR-RLK-10A-14	BnLRR-RLK-9C-27	ZS11A10G027800	ZS11C09G068940	GWHPANRE050389	GWHPANRE119020
BnLRR-RLK-10A-15	BnLRR-RLK-9C-28	ZS11A10G028100	ZS11C09G069260	GWHPANRE050422	GWHPANRE119057
BnLRR-RLK-10A-16	BnLRR-RLK-9C-29	ZS11A10G028160	ZS11C09G069320	GWHPANRE050430	GWHPANRE119067
BnLRR-RLK-10A-17	BnLRR-RLK-9C-30	ZS11A10G029430	ZS11C09G070840	GWHPANRE050574	GWHPANRE119241
BnLRR-RLK-10A-2	BnLRR-RLK-9C-15	ZS11A10G008200	ZS11C09G038650	GWHPANRE048195	GWHPANRE115591
BnLRR-RLK-10A-3	BnLRR-RLK-9C-16	ZS11A10G008230	ZS11C09G038710	GWHPANRE048198	GWHPANRE115598
BnLRR-RLK-1C-1	BnLRR-RLK-2C-1	ZS11C01G000230	ZS11C02G000030	GWHPANRE050904	GWHPANRE057775
BnLRR-RLK-1C-2	BnLRR-RLK-3C-30	ZS11C01G000620	ZS11C03G074910	GWHPANRE050970	GWHPANRE073792
BnLRR-RLK-1C-6	BnLRR-RLK-3C-35	ZS11C01G005020	ZS11C03G083760	GWHPANRE051477	GWHPANRE074762
BnLRR-RLK-1C-14	BnLRR-RLK-3C-34	ZS11C01G015730	ZS11C03G081110	GWHPANRE052712	GWHPANRE074470
BnLRR-RLK-1C-12	BnLRR-RLK-3C-31	ZS11C01G013780	ZS11C03G079980	GWHPANRE052491	GWHPANRE074353
BnLRR-RLK-1C-22	BnLRR-RLK-3C-12	ZS11C01G045640	ZS11C03G046900	GWHPANRE056037	GWHPANRE070653
BnLRR-RLK-1C-13	BnLRR-RLK-3C-33	ZS11C01G014200	ZS11C03G080760	GWHPANRE052533	GWHPANRE074434
BnLRR-RLK-1C-7	BnLRR-RLK-4C-12	ZS11C01G008150	ZS11C04G054960	GWHPANRE051842	GWHPANRE081682
BnLRR-RLK-1C-26	BnLRR-RLK-5C-16	ZS11C01G053370	ZS11C05G055600	GWHPANRE056885	GWHPANRE090012
BnLRR-RLK-1C-24	BnLRR-RLK-5C-14	ZS11C01G047980	ZS11C05G050110	GWHPANRE056292	GWHPANRE089379
BnLRR-RLK-1C-16	BnLRR-RLK-7C-28	ZS11C01G018160	ZS11C07G054620	GWHPANRE052999	GWHPANRE103028
BnLRR-RLK-1C-12	BnLRR-RLK-7C-27	ZS11C01G013780	ZS11C07G052600	GWHPANRE052491	GWHPANRE102797
BnLRR-RLK-1C-21	BnLRR-RLK-7C-5	ZS11C01G040810	ZS11C07G015210	GWHPANRE055537	GWHPANRE098583
BnLRR-RLK-1C-6	BnLRR-RLK-7C-31	ZS11C01G005020	ZS11C07G060550	GWHPANRE051477	GWHPANRE103726
BnLRR-RLK-1C-7	BnLRR-RLK-7C-30	ZS11C01G008150	ZS11C07G059080	GWHPANRE051842	GWHPANRE103550
BnLRR-RLK-1C-2	BnLRR-RLK-7C-32	ZS11C01G000620	ZS11C07G063790	GWHPANRE050970	GWHPANRE104084
BnLRR-RLK-1C-10	BnLRR-RLK-7C-14	ZS11C01G012360	ZS11C07G031120	GWHPANRE052328	GWHPANRE100356
BnLRR-RLK-1C-17	BnLRR-RLK-9C-19	ZS11C01G021680	ZS11C09G047860	GWHPANRE053398	GWHPANRE116614
BnLRR-RLK-2C-2	BnLRR-RLK-3C-18	ZS11C02G004200	ZS11C03G056640	GWHPANRE058234	GWHPANRE071730
BnLRR-RLK-2C-13	BnLRR-RLK-6C-18	ZS11C02G030630	ZS11C06G047050	GWHPANRE061166	GWHPANRE096097
BnLRR-RLK-2C-14	BnLRR-RLK-6C-10	ZS11C02G030840	ZS11C06G035950	GWHPANRE061190	GWHPANRE094856
BnLRR-RLK-2C-21	BnLRR-RLK-7C-17	ZS11C02G053680	ZS11C07G034560	GWHPANRE063706	GWHPANRE100750
BnLRR-RLK-2C-22	BnLRR-RLK-7C-19	ZS11C02G054140	ZS11C07G035150	GWHPANRE063757	GWHPANRE100814
BnLRR-RLK-2C-23	BnLRR-RLK-7C-23	ZS11C02G058470	ZS11C07G039260	GWHPANRE064243	GWHPANRE101290
BnLRR-RLK-2C-20	BnLRR-RLK-7C-14	ZS11C02G050610	ZS11C07G031120	GWHPANRE063362	GWHPANRE100356
BnLRR-RLK-2C-6	BnLRR-RLK-9C-21	ZS11C02G010750	ZS11C09G056400	GWHPANRE058973	GWHPANRE117581
BnLRR-RLK-2C-3	BnLRR-RLK-9C-23	ZS11C02G007660	ZS11C09G061040	GWHPANRE058628	GWHPANRE118102
BnLRR-RLK-2C-10	BnLRR-RLK-9C-18	ZS11C02G018890	ZS11C09G044470	GWHPANRE059881	GWHPANRE116218
BnLRR-RLK-2C-9	BnLRR-RLK-9C-19	ZS11C02G016760	ZS11C09G047860	GWHPANRE059639	GWHPANRE116614
BnLRR-RLK-3C-4	BnLRR-RLK-4C-19	ZS11C03G020570	ZS11C04G065420	GWHPANRE067672	GWHPANRE082864
BnLRR-RLK-3C-3	BnLRR-RLK-4C-16	ZS11C03G018820	ZS11C04G062410	GWHPANRE067469	GWHPANRE082534
BnLRR-RLK-3C-29	BnLRR-RLK-5C-10	ZS11C03G072500	ZS11C05G026450	GWHPANRE073490	GWHPANRE086757
BnLRR-RLK-3C-39	BnLRR-RLK-6C-1	ZS11C03G089190	ZS11C06G001690	GWHPANRE075386	GWHPANRE091048
BnLRR-RLK-3C-31	BnLRR-RLK-7C-27	ZS11C03G079980	ZS11C07G052600	GWHPANRE074353	GWHPANRE102797
BnLRR-RLK-3C-35	BnLRR-RLK-7C-31	ZS11C03G083760	ZS11C07G060550	GWHPANRE074762	GWHPANRE103726
BnLRR-RLK-3C-29	BnLRR-RLK-7C-6	ZS11C03G072500	ZS11C07G018700	GWHPANRE073490	GWHPANRE098982
BnLRR-RLK-3C-16	BnLRR-RLK-7C-2	ZS11C03G052910	ZS11C07G008500	GWHPANRE071312	GWHPANRE097867
BnLRR-RLK-3C-30	BnLRR-RLK-7C-32	ZS11C03G074910	ZS11C07G063790	GWHPANRE073792	GWHPANRE104084
BnLRR-RLK-3C-10	BnLRR-RLK-9C-1	ZS11C03G033830	ZS11C09G002600	GWHPANRE069208	GWHPANRE111528
BnLRR-RLK-3C-1	BnLRR-RLK-9C-25	ZS11C03G004480	ZS11C09G067200	GWHPANRE065825	GWHPANRE118826
BnLRR-RLK-4C-1	BnLRR-RLK-4C-20	ZS11C04G003050	ZS11C04G070080	GWHPANRE075936	GWHPANRE083395
BnLRR-RLK-4C-2	BnLRR-RLK-4C-22	ZS11C04G006150	ZS11C04G072140	GWHPANRE076302	GWHPANRE083616
BnLRR-RLK-4C-8	BnLRR-RLK-4C-14	ZS11C04G024200	ZS11C04G057260	GWHPANRE078291	GWHPANRE081948
BnLRR-RLK-4C-3	BnLRR-RLK-4C-19	ZS11C04G012050	ZS11C04G065420	GWHPANRE076956	GWHPANRE082864
BnLRR-RLK-4C-11	BnLRR-RLK-6C-8	ZS11C04G038020	ZS11C06G024610	GWHPANRE079795	GWHPANRE093595
BnLRR-RLK-4C-10	BnLRR-RLK-9C-9	ZS11C04G030620	ZS11C09G015470	GWHPANRE078981	GWHPANRE113010
BnLRR-RLK-5C-8	BnLRR-RLK-6C-15	ZS11C05G022320	ZS11C06G044600	GWHPANRE086288	GWHPANRE095827
BnLRR-RLK-5C-10	BnLRR-RLK-7C-6	ZS11C05G026450	ZS11C07G018700	GWHPANRE086757	GWHPANRE098982
BnLRR-RLK-5C-5	BnLRR-RLK-7C-20	ZS11C05G011560	ZS11C07G035340	GWHPANRE085087	GWHPANRE100839
BnLRR-RLK-5C-2	BnLRR-RLK-8C-14	ZS11C05G007600	ZS11C08G057910	GWHPANRE084640	GWHPANRE110713
BnLRR-RLK-5C-2	BnLRR-RLK-8C-6	ZS11C05G007600	ZS11C08G024750	GWHPANRE084640	GWHPANRE106891
BnLRR-RLK-6C-11	BnLRR-RLK-6C-17	ZS11C06G036080	ZS11C06G046770	GWHPANRE094870	GWHPANRE096067
BnLRR-RLK-7C-22	BnLRR-RLK-9C-2	ZS11C07G039010	ZS11C09G003490	GWHPANRE101253	GWHPANRE111623
BnLRR-RLK-7C-10	BnLRR-RLK-9C-7	ZS11C07G026450	ZS11C09G010440	GWHPANRE099821	GWHPANRE112416
BnLRR-RLK-8C-6	BnLRR-RLK-8C-14	ZS11C08G024750	ZS11C08G057910	GWHPANRE106891	GWHPANRE110713

## Sheet: Supplementary Table 6
One-to-one orthologous relationships of the LRR-RLK genes between B. napus and A. thaliana.
Brassica napus	Arabidopsis thaliana
BnLRR-RLK-1A-1	AT4G39400
BnLRR-RLK-1A-2	AT2G23300
BnLRR-RLK-1A-3	AT4G36180
BnLRR-RLK-1A-4	AT4G34220
BnLRR-RLK-1A-5	AT4G33430
BnLRR-RLK-1A-6	AT2G23950
BnLRR-RLK-1A-8	AT4G28490
BnLRR-RLK-1A-9	AT4G18640
BnLRR-RLK-1A-10	AT4G20140
BnLRR-RLK-1A-11	AT4G20940
BnLRR-RLK-1A-12	AT4G22130
BnLRR-RLK-1A-13	AT4G22730
BnLRR-RLK-1A-14	AT4G23740
BnLRR-RLK-1A-15	AT4G26540
BnLRR-RLK-1A-16	AT3G50230
BnLRR-RLK-1A-18	AT3G46330
BnLRR-RLK-1A-19	AT1G60630
BnLRR-RLK-1A-20	AT1G60800
BnLRR-RLK-1A-21	AT3G23750
BnLRR-RLK-1A-22	AT3G19700
BnLRR-RLK-1A-23	AT1G48480
BnLRR-RLK-1A-26	AT1G53730
BnLRR-RLK-2A-1	AT3G02880
BnLRR-RLK-2A-2	AT5G20690
BnLRR-RLK-2A-4	AT5G58300
BnLRR-RLK-2A-5	AT5G53890
BnLRR-RLK-2A-6	AT1G68400
BnLRR-RLK-2A-7	AT1G69270
BnLRR-RLK-2A-8	AT1G72300
BnLRR-RLK-2A-9	AT1G72460
BnLRR-RLK-2A-10	AT1G79620
BnLRR-RLK-2A-12	AT4G20140
BnLRR-RLK-2A-15	AT5G45840
BnLRR-RLK-2A-17	AT2G01820
BnLRR-RLK-2A-18	AT2G02220
BnLRR-RLK-2A-19	AT3G28450
BnLRR-RLK-2A-20	AT5G25910
BnLRR-RLK-3A-1	AT5G10020
BnLRR-RLK-3A-2	AT5G16000
BnLRR-RLK-3A-3	AT5G59650
BnLRR-RLK-3A-5	AT5G58300
BnLRR-RLK-3A-6	AT5G58150
BnLRR-RLK-3A-7	AT5G53320
BnLRR-RLK-3A-8	AT2G31880
BnLRR-RLK-3A-9	AT2G35620
BnLRR-RLK-3A-10	AT2G37050
BnLRR-RLK-3A-12	AT4G08850
BnLRR-RLK-3A-13	AT4G03390
BnLRR-RLK-3A-14	AT3G03770
BnLRR-RLK-3A-15	AT1G50610
BnLRR-RLK-3A-16	AT1G51800
BnLRR-RLK-3A-17	AT3G24660
BnLRR-RLK-3A-18	AT2G13790
BnLRR-RLK-3A-19	AT2G16250
BnLRR-RLK-3A-20	AT5G61480
BnLRR-RLK-3A-21	AT3G49670
BnLRR-RLK-3A-22	AT4G20270
BnLRR-RLK-3A-23	AT4G23740
BnLRR-RLK-3A-24	AT4G29180
BnLRR-RLK-3A-25	AT2G23950
BnLRR-RLK-3A-26	AT4G33430
BnLRR-RLK-4A-1	AT2G23300
BnLRR-RLK-4A-2	AT2G23950
BnLRR-RLK-4A-4	AT2G24230
BnLRR-RLK-4A-8	AT2G31880
BnLRR-RLK-4A-9	AT2G33170
BnLRR-RLK-4A-10	AT2G35620
BnLRR-RLK-4A-11	AT2G41820
BnLRR-RLK-4A-12	AT2G42290
BnLRR-RLK-4A-13	AT2G45340
BnLRR-RLK-5A-1	AT2G41820
BnLRR-RLK-5A-2	AT2G45340
BnLRR-RLK-5A-3	AT2G37050
BnLRR-RLK-5A-4	AT2G35620
BnLRR-RLK-5A-8	AT1G51790
BnLRR-RLK-5A-9	AT1G50610
BnLRR-RLK-5A-10	AT1G35710
BnLRR-RLK-5A-11	AT1G34110
BnLRR-RLK-5A-12	AT1G51805
BnLRR-RLK-5A-14	AT1G48480
BnLRR-RLK-5A-15	AT1G55610
BnLRR-RLK-5A-16	AT3G03770
BnLRR-RLK-5A-18	AT3G02880
BnLRR-RLK-6A-1	AT1G53730
BnLRR-RLK-6A-2	AT1G09970
BnLRR-RLK-6A-3	AT1G10850
BnLRR-RLK-6A-4	AT1G12460
BnLRR-RLK-6A-6	AT1G17230
BnLRR-RLK-6A-7	AT3G47570
BnLRR-RLK-6A-8	AT3G47090
BnLRR-RLK-6A-9	AT3G46410
BnLRR-RLK-6A-10	AT3G42880
BnLRR-RLK-6A-12	AT5G62230
BnLRR-RLK-6A-13	AT5G63710
BnLRR-RLK-6A-14	AT5G65240
BnLRR-RLK-6A-15	AT3G49670
BnLRR-RLK-6A-16	AT5G25910
BnLRR-RLK-6A-17	AT5G48380
BnLRR-RLK-6A-18	AT3G28450
BnLRR-RLK-6A-19	AT3G28040
BnLRR-RLK-6A-20	AT3G25560
BnLRR-RLK-6A-21	AT1G14390
BnLRR-RLK-6A-22	AT2G01950
BnLRR-RLK-6A-23	AT2G01820
BnLRR-RLK-6A-25	AT2G01210
BnLRR-RLK-6A-26	AT4G18640
BnLRR-RLK-6A-27	AT5G45800
BnLRR-RLK-6A-28	AT5G45780
BnLRR-RLK-6A-29	AT5G44700
BnLRR-RLK-6A-30	AT4G39400
BnLRR-RLK-6A-31	AT4G39270
BnLRR-RLK-7A-1	AT2G16250
BnLRR-RLK-7A-3	AT2G07040
BnLRR-RLK-7A-4	AT3G24240
BnLRR-RLK-7A-5	AT3G23750
BnLRR-RLK-7A-6	AT1G28440
BnLRR-RLK-7A-7	AT1G24650
BnLRR-RLK-7A-10	AT5G67280
BnLRR-RLK-7A-11	AT3G50230
BnLRR-RLK-7A-12	AT2G26730
BnLRR-RLK-7A-13	AT2G27060
BnLRR-RLK-7A-14	AT1G07560
BnLRR-RLK-7A-15	AT5G41180
BnLRR-RLK-7A-16	AT3G56100
BnLRR-RLK-7A-17	AT1G73066
BnLRR-RLK-7A-18	AT1G72460
BnLRR-RLK-7A-19	AT1G72180
BnLRR-RLK-7A-20	AT1G71830
BnLRR-RLK-7A-21	AT1G66150
BnLRR-RLK-7A-22	AT1G66830
BnLRR-RLK-7A-23	AT1G67510
BnLRR-RLK-7A-24	AT1G69990
BnLRR-RLK-7A-25	AT1G71830
BnLRR-RLK-7A-26	AT1G72180
BnLRR-RLK-7A-27	AT1G72300
BnLRR-RLK-7A-29	AT1G75640
BnLRR-RLK-7A-30	AT1G75820
BnLRR-RLK-7A-31	AT1G78980
BnLRR-RLK-8A-1	AT1G55610
BnLRR-RLK-8A-2	AT1G53730
BnLRR-RLK-8A-4	AT1G50610
BnLRR-RLK-8A-5	AT1G48480
BnLRR-RLK-8A-6	AT1G34420
BnLRR-RLK-8A-7	AT5G35390
BnLRR-RLK-8A-8	AT4G20270
BnLRR-RLK-8A-9	AT4G22130
BnLRR-RLK-8A-10	AT4G39400
BnLRR-RLK-8A-11	AT1G28440
BnLRR-RLK-8A-12	AT1G09970
BnLRR-RLK-8A-13	AT1G08590
BnLRR-RLK-9A-1	AT4G03390
BnLRR-RLK-9A-2	AT3G28040
BnLRR-RLK-9A-3	AT5G48940
BnLRR-RLK-9A-5	AT5G24100
BnLRR-RLK-9A-6	AT5G63410
BnLRR-RLK-9A-7	AT2G15300
BnLRR-RLK-9A-8	AT1G63430
BnLRR-RLK-9A-12	AT5G46330
BnLRR-RLK-9A-13	AT1G28440
BnLRR-RLK-9A-14	AT1G25320
BnLRR-RLK-9A-15	AT1G27190
BnLRR-RLK-9A-16	AT3G56370
BnLRR-RLK-9A-17	AT2G42290
BnLRR-RLK-9A-18	AT2G26330
BnLRR-RLK-9A-19	AT2G24130
BnLRR-RLK-9A-20	AT1G09970
BnLRR-RLK-10A-1	AT1G07550
BnLRR-RLK-10A-2	AT5G49750
BnLRR-RLK-10A-3	AT5G49660
BnLRR-RLK-10A-4	AT5G51560
BnLRR-RLK-10A-5	AT5G53890
BnLRR-RLK-10A-6	AT4G26540
BnLRR-RLK-10A-7	AT5G59650
BnLRR-RLK-10A-8	AT3G42880
BnLRR-RLK-10A-10	AT3G02880
BnLRR-RLK-10A-11	AT5G14210
BnLRR-RLK-10A-12	AT5G10020
BnLRR-RLK-10A-13	AT5G07180
BnLRR-RLK-10A-14	AT5G07280
BnLRR-RLK-10A-15	AT5G06940
BnLRR-RLK-10A-16	AT5G06820
BnLRR-RLK-10A-17	AT5G05160
BnLRR-RLK-1C-2	AT4G39400
BnLRR-RLK-1C-3	AT2G23300
BnLRR-RLK-1C-4	AT4G36180
BnLRR-RLK-1C-5	AT4G34220
BnLRR-RLK-1C-6	AT4G33430
BnLRR-RLK-1C-7	AT2G23950
BnLRR-RLK-1C-8	AT4G28650
BnLRR-RLK-1C-9	AT4G28490
BnLRR-RLK-1C-10	AT4G18640
BnLRR-RLK-1C-11	AT4G20140
BnLRR-RLK-1C-12	AT4G20270
BnLRR-RLK-1C-13	AT4G20940
BnLRR-RLK-1C-14	AT4G22130
BnLRR-RLK-1C-15	AT4G22730
BnLRR-RLK-1C-16	AT4G23740
BnLRR-RLK-1C-17	AT4G26540
BnLRR-RLK-1C-18	AT3G50230
BnLRR-RLK-1C-19	AT1G60630
BnLRR-RLK-1C-20	AT1G60800
BnLRR-RLK-1C-21	AT3G23750
BnLRR-RLK-1C-22	AT1G50610
BnLRR-RLK-1C-23	AT3G19700
BnLRR-RLK-1C-24	AT3G17840
BnLRR-RLK-1C-26	AT1G55610
BnLRR-RLK-1C-27	AT3G02880
BnLRR-RLK-2C-1	AT5G01890
BnLRR-RLK-2C-2	AT5G10290
BnLRR-RLK-2C-3	AT3G02880
BnLRR-RLK-2C-4	AT5G16900
BnLRR-RLK-2C-6	AT5G20690
BnLRR-RLK-2C-9	AT4G26540
BnLRR-RLK-2C-10	AT5G53890
BnLRR-RLK-2C-11	AT1G68400
BnLRR-RLK-2C-12	AT1G69270
BnLRR-RLK-2C-13	AT1G72300
BnLRR-RLK-2C-14	AT1G72460
BnLRR-RLK-2C-15	AT1G79620
BnLRR-RLK-2C-20	AT5G45840
BnLRR-RLK-2C-21	AT2G01820
BnLRR-RLK-2C-22	AT2G02220
BnLRR-RLK-2C-23	AT3G28450
BnLRR-RLK-2C-24	AT5G25910
BnLRR-RLK-3C-1	AT5G10020
BnLRR-RLK-3C-2	AT5G58150
BnLRR-RLK-3C-3	AT2G31880
BnLRR-RLK-3C-4	AT2G35620
BnLRR-RLK-3C-5	AT2G36570
BnLRR-RLK-3C-6	AT2G37050
BnLRR-RLK-3C-9	AT4G08850
BnLRR-RLK-3C-10	AT4G03390
BnLRR-RLK-3C-11	AT3G03770
BnLRR-RLK-3C-12	AT1G50610
BnLRR-RLK-3C-13	AT1G51800
BnLRR-RLK-3C-14	AT3G24660
BnLRR-RLK-3C-16	AT2G16250
BnLRR-RLK-3C-17	AT3G49670
BnLRR-RLK-3C-18	AT5G65240
BnLRR-RLK-3C-19	AT5G63710
BnLRR-RLK-3C-20	AT5G07180
BnLRR-RLK-3C-23	AT3G42880
BnLRR-RLK-3C-24	AT3G46330
BnLRR-RLK-3C-26	AT3G47090
BnLRR-RLK-3C-28	AT3G47570
BnLRR-RLK-3C-29	AT1G28440
BnLRR-RLK-3C-30	AT4G39400
BnLRR-RLK-3C-31	AT4G20270
BnLRR-RLK-3C-32	AT4G20450
BnLRR-RLK-3C-33	AT4G20940
BnLRR-RLK-3C-34	AT4G22130
BnLRR-RLK-3C-35	AT4G33430
BnLRR-RLK-3C-36	AT1G50610
BnLRR-RLK-3C-39	AT1G53730
BnLRR-RLK-3C-40	AT1G55610
BnLRR-RLK-4C-1	AT2G41820
BnLRR-RLK-4C-2	AT2G45340
BnLRR-RLK-4C-3	AT2G35620
BnLRR-RLK-4C-7	AT2G27060
BnLRR-RLK-4C-8	AT2G26730
BnLRR-RLK-4C-9	AT5G43020
BnLRR-RLK-4C-11	AT3G56100
BnLRR-RLK-4C-12	AT2G23950
BnLRR-RLK-4C-13	AT2G24230
BnLRR-RLK-4C-16	AT2G31880
BnLRR-RLK-4C-18	AT2G33170
BnLRR-RLK-4C-19	AT2G35620
BnLRR-RLK-4C-20	AT2G41820
BnLRR-RLK-4C-21	AT2G42290
BnLRR-RLK-4C-22	AT2G45340
BnLRR-RLK-5C-1	AT1G06840
BnLRR-RLK-5C-2	AT1G09970
BnLRR-RLK-5C-3	AT1G10850
BnLRR-RLK-5C-4	AT1G12460
BnLRR-RLK-5C-5	AT1G14390
BnLRR-RLK-5C-6	AT1G17230
BnLRR-RLK-5C-7	AT1G17750
BnLRR-RLK-5C-8	AT1G69990
BnLRR-RLK-5C-9	AT1G25320
BnLRR-RLK-5C-10	AT1G28440
BnLRR-RLK-5C-11	AT1G50610
BnLRR-RLK-5C-12	AT1G35710
BnLRR-RLK-5C-13	AT1G34110
BnLRR-RLK-5C-14	AT1G48480
BnLRR-RLK-5C-15	AT1G53730
BnLRR-RLK-5C-16	AT1G55610
BnLRR-RLK-6C-1	AT1G53730
BnLRR-RLK-6C-2	AT1G51790
BnLRR-RLK-6C-3	AT3G21340
BnLRR-RLK-6C-4	AT1G51805
BnLRR-RLK-6C-5	AT1G51810
BnLRR-RLK-6C-7	AT5G41180
BnLRR-RLK-6C-8	AT3G56100
BnLRR-RLK-6C-9	AT1G73066
BnLRR-RLK-6C-10	AT1G72460
BnLRR-RLK-6C-11	AT1G72180
BnLRR-RLK-6C-12	AT1G66150
BnLRR-RLK-6C-13	AT1G66830
BnLRR-RLK-6C-14	AT1G67720
BnLRR-RLK-6C-15	AT1G69990
BnLRR-RLK-6C-16	AT1G71830
BnLRR-RLK-6C-17	AT1G72180
BnLRR-RLK-6C-18	AT1G72300
BnLRR-RLK-6C-19	AT1G74360
BnLRR-RLK-6C-21	AT1G75640
BnLRR-RLK-6C-22	AT1G75820
BnLRR-RLK-6C-23	AT1G78980
BnLRR-RLK-7C-2	AT2G16250
BnLRR-RLK-7C-3	AT2G07040
BnLRR-RLK-7C-4	AT3G24240
BnLRR-RLK-7C-5	AT3G23750
BnLRR-RLK-7C-6	AT1G28440
BnLRR-RLK-7C-7	AT1G24650
BnLRR-RLK-7C-10	AT3G50230
BnLRR-RLK-7C-11	AT5G44700
BnLRR-RLK-7C-12	AT5G45780
BnLRR-RLK-7C-13	AT5G45800
BnLRR-RLK-7C-14	AT4G18640
BnLRR-RLK-7C-15	AT2G01210
BnLRR-RLK-7C-17	AT2G01820
BnLRR-RLK-7C-18	AT2G01950
BnLRR-RLK-7C-19	AT2G02220
BnLRR-RLK-7C-20	AT1G14390
BnLRR-RLK-7C-21	AT3G25560
BnLRR-RLK-7C-22	AT3G28040
BnLRR-RLK-7C-23	AT3G28450
BnLRR-RLK-7C-24	AT5G48380
BnLRR-RLK-7C-25	AT5G61480
BnLRR-RLK-7C-26	AT3G49670
BnLRR-RLK-7C-27	AT4G20270
BnLRR-RLK-7C-28	AT4G23740
BnLRR-RLK-7C-29	AT4G29180
BnLRR-RLK-7C-30	AT2G23950
BnLRR-RLK-7C-31	AT4G33430
BnLRR-RLK-7C-32	AT4G39400
BnLRR-RLK-7C-33	AT4G39270
BnLRR-RLK-8C-1	AT1G07550
BnLRR-RLK-8C-2	AT1G48480
BnLRR-RLK-8C-3	AT1G34420
BnLRR-RLK-8C-4	AT5G35390
BnLRR-RLK-8C-5	AT1G08590
BnLRR-RLK-8C-6	AT1G09970
BnLRR-RLK-8C-8	AT3G53590
BnLRR-RLK-8C-9	AT3G56370
BnLRR-RLK-8C-11	AT2G42290
BnLRR-RLK-8C-12	AT2G26330
BnLRR-RLK-8C-13	AT2G24130
BnLRR-RLK-8C-14	AT1G09970
BnLRR-RLK-9C-1	AT4G03390
BnLRR-RLK-9C-2	AT3G28040
BnLRR-RLK-9C-3	AT5G48940
BnLRR-RLK-9C-4	AT5G24100
BnLRR-RLK-9C-5	AT5G62710
BnLRR-RLK-9C-6	AT5G63410
BnLRR-RLK-9C-7	AT3G50230
BnLRR-RLK-9C-8	AT2G15300
BnLRR-RLK-9C-9	AT1G63430
BnLRR-RLK-9C-14	AT5G46330
BnLRR-RLK-9C-15	AT5G49760
BnLRR-RLK-9C-16	AT5G49660
BnLRR-RLK-9C-17	AT5G51560
BnLRR-RLK-9C-18	AT5G53890
BnLRR-RLK-9C-19	AT4G26540
BnLRR-RLK-9C-20	AT3G46400
BnLRR-RLK-9C-21	AT5G20690
BnLRR-RLK-9C-22	AT5G20480
BnLRR-RLK-9C-23	AT3G02880
BnLRR-RLK-9C-24	AT5G16000
BnLRR-RLK-9C-25	AT5G10020
BnLRR-RLK-9C-26	AT5G07180
BnLRR-RLK-9C-27	AT5G07280
BnLRR-RLK-9C-28	AT5G06940
BnLRR-RLK-9C-29	AT5G06820
BnLRR-RLK-9C-30	AT5G05160

## Sheet: Supplementary Table 7
Expression (TPM) of BnLRR-RLKs across different tissues.
Gene ID	stem	sepal	pistil	stamen	ovule	pericarp	blossomy_pistil	wilting_pistil	root1	flower	leaf	silique
BnLRR-RLK-10A-10	8.55319	0.827561	5.07562	0.483743	3.04621	1.78135	0.708504	0.184941	0.600516	4.928	1.7002	4.21556
BnLRR-RLK-10A-11	0.995246	0.739802	1.85592	0.110231	0.446234	7.97507	0.369023	0.733282	0.82104	2.15522	3.56901	3.53212
BnLRR-RLK-10A-12	7.53494	2.35981	7.76324	1.46543	6.6999	11.4652	0.74637	0.574997	2.29535	5.92036	2.11525	7.09305
BnLRR-RLK-10A-13	2.17928	1.33642	5.30509	0.0572141	7.0985	4.46159	0.0798071	0.24061	0.0126831	5.05018	2.34604	5.86835
BnLRR-RLK-10A-14	0.172544	0.931222	2.7073	0.0349451	5.01017	0.0946195	0.0182791	0.0200399	0.0348594	3.25866	0.241919	1.07123
BnLRR-RLK-10A-15	8.949	1.88654	10.9427	3.96992	7.22767	4.80018	1.0328	0.240913	1.38292	6.24002	1.7114	12.1734
BnLRR-RLK-10A-16	1.17011	0.058473	1.73476	0.207357	1.16586	0.577496	0.03099	0.0339752	0.807697	3.79557	0.552117	2.14168
BnLRR-RLK-10A-17	23.6793	2.90984	16.0231	2.2112	1.95904	17.7075	3.96061	1.69074	9.95942	4.61076	4.81713	22.5171
BnLRR-RLK-10A-2	1.22094	0.55621	0.17189	0.100635	0.0678977	0.370579	0.126336	0.761782	1.5259	0.687703	3.92283	0.721758
BnLRR-RLK-10A-3	7.25207	14.4636	6.27178	3.18411	5.09036	12.2986	15.893	14.9379	22.0173	4.14174	18.7131	7.21134
BnLRR-RLK-10A-4	5.78332	4.42777	13.5577	0.25783	9.10372	10.9185	0.566437	0.295714	0.634421	6.09331	4.53093	7.11335
BnLRR-RLK-10A-5	0.0655999	0.137683	0.0567325	0	0.0261446	0.0503629	0.0243235	0.053333	0.0309242	0.297907	0.173339	0.0403432
BnLRR-RLK-10A-6	2.34645	3.17253	3.46573	2.26131	1.68121	4.43275	9.13043	2.40067	0.96942	4.74482	6.65797	2.097
BnLRR-RLK-10A-7	0	0	0	0.029238	0	0	0	0.134136	0.0388884	0.0138752	0	0
BnLRR-RLK-10A-8	0	0.0573775	0.0709275	23.225	0	0	0.912282	3.93396	0.44461	9.25597	0.0464377	0.0336249
BnLRR-RLK-10A-9	0.428129	0.319492	0.296206	0	0.0455012	2.4542	0.211659	0.39448	2.83898	0.0288037	0.0969661	0.0819138
BnLRR-RLK-1A-1	8.55224	10.9005	8.8627	2.57819	8.8346	9.20721	19.3908	3.91606	5.09741	7.13437	9.55503	6.23688
BnLRR-RLK-1A-10	0.0220749	0	0	0	0.914981	0	0	0	0.0936564	0.133664	0	0
BnLRR-RLK-1A-11	2.64406	1.77193	7.48578	0.473491	6.6111	4.44446	2.70378	0.520437	0.511692	4.17568	1.73351	6.3331
BnLRR-RLK-1A-12	7.57918	0.934452	5.07719	1.47523	3.19398	4.41176	1.10567	0.404059	1.84501	3.7721	1.25461	6.5714
BnLRR-RLK-1A-13	1.71697	2.01019	3.12129	3.00542	0.307234	5.86451	19.8524	2.64937	3.36972	3.58332	2.05019	4.58283
BnLRR-RLK-1A-14	15.7469	8.17819	34.5669	3.8441	28.2414	25.6281	2.62146	1.50231	10.472	20.2425	10.5387	31.8687
BnLRR-RLK-1A-15	2.29183	0.510969	3.39777	0.714091	1.42531	10.3057	2.76411	0.737116	3.46673	1.71134	3.39393	4.915
BnLRR-RLK-1A-16	0.839223	0	1.22237	0	1.72516	0	0	0	0.0416437	0.93607	0	0.0724368
BnLRR-RLK-1A-17	0	0.0584482	0.975388	33.7849	0	0.128278	2.38522	12.3957	1.35872	5.62068	0	0.0171262
BnLRR-RLK-1A-18	0	0	0.12892	0.422673	0	0	1.93456	0.24239	0.368932	0.0752188	0	0
BnLRR-RLK-1A-19	0.441103	0.86408	2.28886	0.25014	0.879001	0.846618	0.0981327	0.107585	0.457466	1.05352	0.349666	0.560631
BnLRR-RLK-1A-2	1.18673	0.830246	3.50657	0.327136	2.8378	1.24009	0.391129	0.0268004	2.56406	1.53028	1.2319	1.36504
BnLRR-RLK-1A-20	2.34204	0.927462	5.46492	0.156618	0.951025	10.1098	0.294926	0	6.52017	4.71218	5.27108	4.04016
BnLRR-RLK-1A-21	25.1357	13.5694	18.0432	4.06882	22.1665	26.642	22.7605	10.8889	57.8741	9.13431	10.7645	15.9148
BnLRR-RLK-1A-22	0	0	0.10817	0	0.149547	0	0	0.101688	0.0147406	0	0	0
BnLRR-RLK-1A-23	14.304	2.93883	45.0347	9.62595	22.2837	17.3481	0.590792	0.117764	0.904756	23.3399	10.6076	28.2091
BnLRR-RLK-1A-24	0.0690489	0.313998	4.56822	0.978903	0	0.0530108	0.33283	0	0	0.185819	0.0390969	0.0424643
BnLRR-RLK-1A-25	0.241164	0.144618	5.24392	0.537267	0	0.0528995	0.613166	0.0560192	0	0.197019	0.0390148	0.0706253
BnLRR-RLK-1A-26	34.591	25.0789	12.2268	2.28919	5.52018	39.4491	29.377	9.71456	18.8776	4.93689	18.814	12.6226
BnLRR-RLK-1A-3	2.12819	0.598799	21.9662	0.262359	21.389	6.8374	0.360242	0.206875	8.11319	6.80109	1.08278	8.64006
BnLRR-RLK-1A-4	4.65847	1.26613	28.0275	0.213808	3.65981	10.8065	0.521916	0.0817415	3.94971	8.91763	9.04542	18.275
BnLRR-RLK-1A-5	10.1732	13.5173	8.45701	1.98448	6.34888	9.899	11.1992	12.6947	25.4098	3.31604	7.05518	7.11319
BnLRR-RLK-1A-6	0.431199	0.129288	0.852372	0	0.0491009	1.84439	0	0.801295	4.79137	1.16041	0.232527	0.833431
BnLRR-RLK-1A-8	6.9261	47.86	19.2462	1.10666	0.271513	37.1998	43.4892	59.8634	3.09106	0.993062	10.2007	4.85301
BnLRR-RLK-1A-9	2.08518	0.939575	0.916942	15.8329	0.197196	0.949658	0.393129	2.29866	5.7312	7.82279	1.18734	2.17349
BnLRR-RLK-1C-1	9.14721	0.575026	8.23177	0.263118	4.81853	17.6684	0.078647	0.0431114	4.8745	4.62894	2.70226	8.27237
BnLRR-RLK-1C-10	8.23174	4.47374	2.74984	31.2789	0.704021	3.30905	2.75092	7.49668	16.2881	11.5161	4.77433	4.66409
BnLRR-RLK-1C-11	0.0452242	0.0316393	0.0195555	0.0160285	0.414551	0	0	0	0.127914	0.159736	0.0170712	0
BnLRR-RLK-1C-12	4.41465	1.36377	6.4954	0.0609606	2.44494	8.84726	0.510198	0.722486	7.59465	3.19189	4.64223	8.22714
BnLRR-RLK-1C-13	1.63333	0.639135	5.26713	0.313975	4.34709	3.59184	0.451646	0.0900275	0.182703	3.36182	0.74195	4.75568
BnLRR-RLK-1C-14	19.6632	1.75779	13.0689	4.54283	5.45668	15.6551	1.78221	1.00654	11.3979	8.28041	2.68034	19.2885
BnLRR-RLK-1C-15	1.16754	0.64356	0.734344	1.35427	0.0846039	2.77056	5.85082	1.35192	1.96805	1.42819	1.38895	1.21847
BnLRR-RLK-1C-16	13.5231	4.51784	29.6977	1.99256	21.407	22.4556	1.52115	0.679425	10.3144	16.5989	6.94009	21.6168
BnLRR-RLK-1C-17	3.32451	0.576958	3.92265	0.876863	0.842231	12.544	3.61204	1.38285	3.34092	2.27135	5.86609	6.66719
BnLRR-RLK-1C-18	0.447313	0	2.66925	0.253661	3.45854	0.446439	0	0	0.0210866	1.70033	0	0.733579
BnLRR-RLK-1C-19	0.501147	0.733089	0.433406	0.0645886	0.254203	0.314791	0	0	0.0429535	0.613023	0.963063	0.803188
BnLRR-RLK-1C-2	7.33296	3.49186	7.97832	0.97252	4.41208	9.11652	4.87658	1.61544	6.65714	3.89904	3.3038	5.17887
BnLRR-RLK-1C-20	1.76192	0.640035	6.62248	0.264198	1.56647	4.08405	0.0251267	0.0550942	2.01257	3.87531	3.81148	4.40371
BnLRR-RLK-1C-21	23.2297	10.9408	21.1104	3.91693	19.8847	24.3623	28.3063	11.5583	57.6869	10.0882	8.05996	16.4965
BnLRR-RLK-1C-22	0.0794661	0.194584	1.03087	42.8666	0.031671	0.0305042	2.59291	14.9887	1.66701	6.28194	0.0299969	0
BnLRR-RLK-1C-23	0	0	0.08136	0	0	0	0	0.0509898	0.0147828	0.0105488	0	0.0128569
BnLRR-RLK-1C-24	15.3431	3.94886	36.0949	5.88879	38.3057	15.655	2.0339	0.290845	1.8738	24.5496	14.1192	21.2022
BnLRR-RLK-1C-25	1.41662	2.48781	0.325034	0.225425	0.0460889	2.35272	0.0857569	0.0470088	0.245315	0.40846	3.03386	0.936395
BnLRR-RLK-1C-26	0.11588	0.297261	0.300649	0.164283	0	0.0593097	0.0286445	0.0314037	0.309552	0.181912	0.0729041	0.14253
BnLRR-RLK-1C-27	18.1259	14.3792	4.43525	0.693762	3.18293	5.01928	17.5931	23.9029	14.561	2.56801	13.0932	8.1056
BnLRR-RLK-1C-3	0.740867	0.259159	1.47366	0.630194	4.63574	0.796298	3.15908	0.511978	3.38772	2.64174	0.307629	0.789749
BnLRR-RLK-1C-4	2.03327	0.549602	24.3383	0.491346	20.5904	3.37034	0.496894	0.112709	1.88432	7.71026	0.444813	9.01832
BnLRR-RLK-1C-5	3.72193	1.17796	18.125	0.0628162	1.23614	6.70136	0	0.108069	0.438636	5.08262	9.09875	16.8219
BnLRR-RLK-1C-6	11.5453	11.438	7.71543	3.03317	8.0443	13.4504	12.9323	13.3247	25.8996	4.26395	9.12766	8.83803
BnLRR-RLK-1C-7	0	0.0965132	0.0596526	0	0.0549807	0.10591	0	0	0.195096	0.069609	0.156223	0.169679
BnLRR-RLK-1C-8	0.242248	0.220323	0.377105	1.16768	10.4271	0.520747	0.48504	0.531762	0.662346	0.350408	0.128022	0.317824
BnLRR-RLK-1C-9	3.49384	19.887	19.5797	0.911388	0.200514	17.7677	17.2245	45.2663	3.10957	0.893224	7.51219	3.51809
BnLRR-RLK-2A-1	37.909	1.39587	6.16254	3.52132	10.2563	22.3827	11.8971	0.960027	4.14612	5.12281	2.36705	9.0984
BnLRR-RLK-2A-10	29.4123	0.709556	3.68907	0.211448	0	4.64895	0.199089	0.0970072	3.06552	1.36469	4.40273	9.33151
BnLRR-RLK-2A-11	0.128353	0.0179594	0.177605	0.0181966	0.0409238	0.0788323	0	0.0417407	1.76679	0.284967	0.0290705	0.189446
BnLRR-RLK-2A-12	0	0	0.0216919	0	3.63872	0	0	0	0	0.447185	0	0.0411342
BnLRR-RLK-2A-13	0	0	0.0277834	0	0	0	0	0.0261185	0.0908664	0	0	0.0263428
BnLRR-RLK-2A-14	1.36845	2.42537	0.710085	0	0.0242397	0.396894	0.496127	26.0833	0.989151	0.030689	0.183667	0.0872753
BnLRR-RLK-2A-15	0.200064	0.373245	1.12464	59.8223	1.64786	0.281591	1.60725	15.3978	2.15345	16.5445	0.125867	0.710881
BnLRR-RLK-2A-16	0	0.0979537	0	0.198494	0.167404	0.0537455	0.207657	0.170745	0.0165006	0.0588733	0.0396387	0.0430528
BnLRR-RLK-2A-17	28.9213	6.07423	12.4291	3.21375	59.6165	14.0138	13.6462	10.9615	25.6051	9.17063	14.5413	30.8708
BnLRR-RLK-2A-18	0.850893	3.4486	0.65975	0.561557	2.75974	2.32018	2.95916	3.41119	4.86873	0.582335	0.764223	0.33683
BnLRR-RLK-2A-2	0	0	0.0888721	0	0	0	0	0	0	0	0	0
BnLRR-RLK-2A-20	9.06038	12.8644	9.95738	1.65296	1.45214	12.5132	16.2659	8.31404	18.1952	4.18361	9.80188	8.06675
BnLRR-RLK-2A-3	0.207583	0	0	0.0367862	0.0827317	0	0	0	0	0.261859	0	0.0425538
BnLRR-RLK-2A-4	0.0778027	0.0272158	0.134572	0	0.031008	0.119463	0	0	0	0.0392582	0.0440534	0.0797463
BnLRR-RLK-2A-5	0.165173	0.269633	1.21419	0.078055	2.36985	0.67631	0.0612438	0.0223811	0.713751	0.935306	0.176657	0.86907
BnLRR-RLK-2A-6	1.05381	0.92157	5.29729	0.163404	8.3211	1.46638	0.0488421	0	0.481249	2.00509	0.571826	1.83623
BnLRR-RLK-2A-7	6.21545	12.4809	11.243	0.706274	11.9508	12.5305	8.54988	7.44477	8.45452	4.38912	12.2504	11.3214
BnLRR-RLK-2A-8	1.34048	0.693981	2.45767	0.58912	0.983007	1.81125	0.715722	0.893647	3.32385	2.1464	1.25489	1.9895
BnLRR-RLK-2A-9	0.596477	1.66921	0.30951	4.59455	0.792414	0.580048	0.589773	1.00221	1.49964	6.23351	0.150105	0.521709
BnLRR-RLK-2C-1	7.55396	0.113246	10.0793	0.26773	1.91389	0.579939	0.0400128	0	0.203485	5.79911	2.05713	9.64515
BnLRR-RLK-2C-10	0.273303	0.286808	2.38723	0.19373	1.4378	0.776342	0.283742	0.0666588	1.61046	1.04808	0.216649	1.49029
BnLRR-RLK-2C-11	0.942191	0.247188	3.49699	0.333935	8.85572	1.59739	0.524026	0.191501	0.869804	1.58472	0.740955	2.62356
BnLRR-RLK-2C-12	6.78362	9.30195	10.1298	0.769369	12.0761	8.81885	7.34458	7.53732	8.20781	4.85295	11.2329	9.93828
BnLRR-RLK-2C-13	0.63405	0.559306	1.35894	0.214952	1.03277	1.1852	0.163545	2.06194	1.06563	1.53939	0.905333	1.11894
BnLRR-RLK-2C-14	2.80071	3.20128	1.05755	3.04782	1.41492	2.27132	2.36945	3.97671	4.57447	5.52011	0.982761	1.95691
BnLRR-RLK-2C-15	50.695	1.45407	5.70498	0.533794	1.15248	10.152	1.09453	0.29387	5.21126	2.64463	6.92456	15.116
BnLRR-RLK-2C-16	0.442279	0.291222	0.80999	0.0553251	0.352538	0.219709	0.0385861	0.126909	4.55007	0.551357	0.265158	0.618659
BnLRR-RLK-2C-17	0.023948	0	0.144976	0	20.9977	0.0551567	0	0.116819	0	0.974763	0.0451995	0.039274
BnLRR-RLK-2C-18	0	0	0.0286814	0	0	0	0	0	0.0156339	0.0111562	0.0125189	0
BnLRR-RLK-2C-19	0.181508	2.2434	1.02032	0	0.0241131	0.418046	0.96464	32.8336	5.80409	0.101763	0.0913541	0.31007
BnLRR-RLK-2C-2	11.4775	14.8041	15.7013	4.58565	5.05673	9.58066	6.40677	4.51295	6.23694	6.20559	7.60952	13.6038
BnLRR-RLK-2C-20	1.16728	0.45636	2.76128	61.5703	2.90077	0.500794	2.11314	19.2593	2.1687	17.9817	1.80139	2.12545
BnLRR-RLK-2C-21	84.1165	8.58255	16.6351	0.612088	34.1296	38.5186	2.6497	3.60696	16.3666	6.26018	11.1386	25.3068
BnLRR-RLK-2C-22	0.0602989	0.569507	0	0	1.56208	0.0694397	0.335369	0.637302	3.56738	0.010142	0.0227616	0.012361
BnLRR-RLK-2C-24	8.97229	7.07323	8.97071	0.604974	0.767506	8.21554	11.733	8.89574	9.6765	1.80356	2.81688	6.09207
BnLRR-RLK-2C-3	43.1287	1.22748	7.93968	5.06153	6.60232	2.00484	2.05756	1.02836	0.84633	7.74131	2.47977	13.6508
BnLRR-RLK-2C-4	0.65209	0.570261	0.563945	0.300451	0.259889	0	0.0725357	0.689198	0	0.734847	0.393842	0.360925
BnLRR-RLK-2C-5	0	0.0317267	0.0392191	0.0964368	0	0.0348158	0	0	0	0.167805	0.0342367	0.0185928
BnLRR-RLK-2C-6	0	0	0.0887332	0	0	0	0	0	0.0241837	0	0	0
BnLRR-RLK-2C-7	0	0	0	0	0	0	0	0	0	0.0498629	0	0
BnLRR-RLK-2C-8	0.248106	0.0385729	0.309933	0	0.17579	0.211643	0	0	0.0259909	0.0370936	0.905333	0.203443
BnLRR-RLK-2C-9	0.0539716	0.302073	0.84017	0.554736	0.408695	0	0.140083	0.0219396	0	1.07118	0.57045	0.497879
BnLRR-RLK-3A-1	5.84913	6.61492	9.03652	2.51586	10.9994	10.0492	2.86362	1.96217	5.78234	5.78817	4.72668	9.10346
BnLRR-RLK-3A-10	24.224	2.7827	14.3088	2.46701	8.34442	26.5497	2.78573	1.52703	30.9378	6.23467	5.12987	14.9711
BnLRR-RLK-3A-11	0.606232	0.100982	0.174762	0.982231	0.115053	1.10815	0.149855	0.11735	1.45613	0.0873989	0.359606	0.674637
BnLRR-RLK-3A-12	7.91986	30.5029	9.25709	0.268245	1.61592	20.8764	1.98444	9.38362	8.53731	2.38229	18.3355	7.75754
BnLRR-RLK-3A-13	17.365	6.8168	14.5171	2.91772	4.35753	12.4922	1.38313	1.62094	10.7327	8.37272	10.9249	16.5595
BnLRR-RLK-3A-14	3.24656	1.23706	1.80496	0.698613	1.13217	7.76673	1.20378	0.659866	2.45965	2.60352	8.38162	4.86076
BnLRR-RLK-3A-15	0.901291	0.690605	2.33838	79.0688	0.821044	0.856696	4.51946	28.2982	4.45107	14.6396	0.405023	0.457504
BnLRR-RLK-3A-16	0	0	0	0	0	0	0	0	0	0	0	0.0149902
BnLRR-RLK-3A-17	9.76463	0.366789	17.9663	0.162589	5.53713	10.2386	0	0.0266399	4.8966	6.70173	3.587	14.8449
BnLRR-RLK-3A-18	0.402931	4.43343	0.47518	0	0	0.73117	0.135819	1.13165	1.26054	0.0862541	1.09234	0.210253
BnLRR-RLK-3A-19	0.495112	0.203756	1.93943	0.268381	0.325007	1.67696	0.0647931	0.118391	3.11657	1.22464	0.439753	1.79111
BnLRR-RLK-3A-2	0.791318	1.22378	1.08056	0.147611	0.199186	2.52599	0.772129	0.237022	3.21986	1.37299	1.05333	0.905001
BnLRR-RLK-3A-20	42.9351	1.13996	15.8531	0.173251	2.09972	35.9022	0.140972	0	5.95292	5.34418	8.19071	29.138
BnLRR-RLK-3A-21	7.44924	3.54723	6.31762	0.851674	1.64725	9.74074	3.15411	0.410263	3.03586	2.95045	9.85086	6.19694
BnLRR-RLK-3A-22	1.8942	3.01182	4.46769	0.142407	1.21246	7.35928	1.40468	1.84332	5.15468	3.87141	5.68767	6.71882
BnLRR-RLK-3A-23	2.0812	3.11289	5.83409	0.432402	6.86447	2.83747	29.0311	4.43427	0.287562	4.46614	4.67304	6.1789
BnLRR-RLK-3A-24	0.0896525	0	0	0.0211833	0.0714615	0	0	0.0485919	0.0845256	0.0301583	0.0451227	0.0612614
BnLRR-RLK-3A-25	6.96408	1.553	16.0355	1.45009	5.93266	8.62127	3.84099	2.47705	54.8657	9.80986	12.3882	11.2424
BnLRR-RLK-3A-26	3.22335	9.3673	3.96703	1.18637	3.80456	3.71199	8.48113	9.0713	7.01313	2.67949	3.62685	3.342
BnLRR-RLK-3A-3	1.77063	1.89808	0.568057	0	0	5.34974	0	0.0464363	0.457731	0.0480341	7.43838	0.901575
BnLRR-RLK-3A-4	0.575659	0.296753	0.340631	0	0	0.232605	0.022468	0	1.0712	0.152879	2.24162	0.832266
BnLRR-RLK-3A-5	2.60701	1.47314	5.08733	0.189536	3.91629	5.46557	0.793142	0.244559	0.614482	2.57471	4.03731	6.59127
BnLRR-RLK-3A-7	0	0	0.202145	0.165686	2.27302	0	0.450671	0.152026	0.330561	0.0157256	0.0176465	0.0383327
BnLRR-RLK-3A-8	20.8657	112.99	17.7356	0.108754	0.448409	59.9933	25.5614	66.4834	21.4082	1.30746	42.1231	5.40963
BnLRR-RLK-3A-9	14.0399	8.64888	7.85294	3.02442	2.64518	18.898	15.9825	5.78138	23.2594	7.37263	10.9575	10.0473
BnLRR-RLK-3C-1	6.24982	6.43005	7.65506	2.66612	11.1806	11.6806	3.06183	2.29915	7.53216	5.53659	4.68634	9.13644
BnLRR-RLK-3C-10	13.5883	9.34259	13.4013	3.32138	10.0842	35.8443	4.44267	5.71413	22.4354	9.11942	9.63955	16.3702
BnLRR-RLK-3C-11	4.70827	1.455	3.0976	0.184276	1.81891	3.39292	0.214204	0.0469674	0.762532	2.16682	11.4923	5.24631
BnLRR-RLK-3C-12	1.34041	1.27052	1.83231	82.7238	1.06843	0.863089	5.73958	30.2319	4.32122	12.4507	0.391724	0.74456
BnLRR-RLK-3C-14	5.78682	0.570214	11.9476	0.433307	7.73105	6.94564	0.332428	0.231922	3.99587	5.92215	2.53822	9.10593
BnLRR-RLK-3C-15	0.642659	4.07647	0.14821	0	0.0341507	2.40115	0.285946	0.592149	0.343348	0.0144123	1.68196	0.210788
BnLRR-RLK-3C-16	1.14934	0.703578	1.68976	3.05514	1.12226	0	0.852315	0.233604	0	2.13611	0.564007	1.76707
BnLRR-RLK-3C-17	15.2823	7.88216	47.6084	2.17447	73.0441	31.6439	4.32222	1.60975	33.6677	17.1392	10.1585	37.0449
BnLRR-RLK-3C-18	2.2518	4.01469	2.8269	0.334684	1.6212	5.66034	0.511735	5.40359	22.172	2.3702	2.3718	3.29084
BnLRR-RLK-3C-19	4.2561	10.7255	2.40378	2.80143	0.0346174	3.26753	10.1127	12.817	24.1786	3.63772	9.36085	1.46007
BnLRR-RLK-3C-20	18.855	2.43315	6.31628	0.0880457	0.396027	5.26383	0.0368441	0.201966	0.140528	5.90811	6.92985	5.7749
BnLRR-RLK-3C-22	0.0408367	0	0.0353167	9.17621	0	0.0313515	0.0302833	0.564407	0.0385015	8.6269	0	0
BnLRR-RLK-3C-23	0	0.0893393	0.0368124	10.7416	0.101788	0	0.0946976	1.28044	0.20066	6.9017	0	0
BnLRR-RLK-3C-24	0	0	0	0.0263274	0	0	0.743655	8.45484	0	0.0374818	0	0
BnLRR-RLK-3C-25	0	0	0	0	0	0.0348158	0	0	0.0427558	0	0.0342367	0
BnLRR-RLK-3C-27	0	0.0420955	0	0	0	0.138583	0	0.0733776	0.0709113	0.0101203	0	0
BnLRR-RLK-3C-28	4.46598	0.460042	1.96669	0.0776859	0	2.79762	0.0406361	0.445505	12.903	0.875583	4.42657	2.59488
BnLRR-RLK-3C-29	14.7309	11.1903	21.8203	2.24932	13.4076	24.1833	0.956566	0.482406	14.6303	9.6156	13.1079	24.6024
BnLRR-RLK-3C-3	46.8966	132.311	23.3084	0.326263	0.163058	88.1839	26.0165	78.0006	52.5322	2.16764	90.4045	14.6983
BnLRR-RLK-3C-30	21.1619	11.7869	18.8905	4.10423	12.651	14.9566	5.64074	2.63978	44.8807	8.7303	10.011	11.711
BnLRR-RLK-3C-31	3.04198	2.04938	5.1885	1.77695	1.23482	12.1096	0.835498	0.366392	9.36091	3.60048	3.56182	7.87577
BnLRR-RLK-3C-32	0	0	0.0598202	0	0.0551351	0.185863	0	0	0.0815182	0	0.156662	0.113437
BnLRR-RLK-3C-33	5.86603	1.76648	10.9844	0.379654	6.20049	7.8322	0.151307	0.0414705	0.889701	4.33263	7.40349	11.3977
BnLRR-RLK-3C-34	8.88234	0.924042	6.33953	1.66183	3.36895	5.50101	0.489731	0.348989	2.16364	5.1317	1.54558	6.89079
BnLRR-RLK-3C-35	9.46867	6.25948	5.44761	0.88164	3.07014	8.65547	8.36057	11.384	20.4645	1.86252	6.49723	3.17475
BnLRR-RLK-3C-36	0	0.0549744	0.0339784	16.9607	0	0	0.20395	1.02216	0.129649	6.80653	0	0
BnLRR-RLK-3C-37	0	0.0236075	0	0	0	0	0	0	0.0159071	0	0.0382129	0
BnLRR-RLK-3C-38	0	0	0	0	0	0	0	0	0.456012	0	0	0
BnLRR-RLK-3C-39	8.26652	2.47191	5.6501	4.8437	4.72934	4.88778	12.4829	8.61769	1.82274	5.13547	4.88199	5.34347
BnLRR-RLK-3C-4	16.1511	11.8155	8.46131	4.92622	2.90901	21.0138	22.6011	8.01742	28.039	9.07689	10.9184	10.7445
BnLRR-RLK-3C-40	4.19561	0.0393999	0.365283	1.25748	1.3467	1.01605	0.250578	0.915717	17.5483	0.615696	0.903486	1.36228
BnLRR-RLK-3C-5	38.6445	0.158415	56.3976	0.0802531	0.992685	44.7635	0.0839579	0.0306818	8.05902	8.73415	2.47874	49.1874
BnLRR-RLK-3C-6	5.42147	3.05157	8.41822	1.65948	7.18927	6.64063	2.26605	3.78659	7.24895	4.95724	2.44649	5.81959
BnLRR-RLK-3C-7	0.526885	0.348136	0.101259	3.07085	0.186656	1.61802	0.303895	0.118989	2.70455	0.0886197	0.320432	0.468041
BnLRR-RLK-3C-8	0	0	0	0	0	0.0369599	0	0	0	0	0	0
BnLRR-RLK-3C-9	5.55503	11.8911	6.14261	0.254675	1.6522	16.5922	1.37315	4.89824	7.56942	1.93374	16.4936	4.91763
BnLRR-RLK-4A-1	2.00441	1.06654	1.78229	0.480277	6.3458	1.88562	0.439642	0.183616	1.05136	1.65242	0.86319	1.43524
BnLRR-RLK-4A-10	11.8669	5.75598	13.1888	2.74339	10.501	10.8225	3.09812	2.10461	16.5529	11.5275	5.71794	13.9551
BnLRR-RLK-4A-11	6.73727	0.831788	8.70031	1.72876	1.60378	4.91494	0.158249	0	0.388017	2.06125	1.11624	8.68665
BnLRR-RLK-4A-12	0.691644	0.0284636	4.04632	0	11.4477	1.21816	0.0301708	0	0.115075	1.30017	0.153577	1.68473
BnLRR-RLK-4A-13	4.71048	7.25502	13.9237	1.32065	2.07349	6.31515	0.755981	5.20145	2.60169	10.1814	5.97127	8.12859
BnLRR-RLK-4A-2	2.21226	3.24284	3.1887	0.622284	5.1222	4.60998	2.49988	1.68438	21.2879	3.92173	8.54967	3.26811
BnLRR-RLK-4A-3	0	0	0	0	0.141924	0	0	0	0	0	0	0
BnLRR-RLK-4A-4	0.877941	0.0708712	1.51853	0	1.48035	0.285162	0	0	0.0636719	0.954147	0.497108	0.927561
BnLRR-RLK-4A-5	26.7153	7.10464	22.3579	8.46876	1.87816	21.7331	12.6497	2.94092	9.93423	9.47799	5.6373	21.4027
BnLRR-RLK-4A-6	1.35697	1.79551	0.102047	0.041821	0.822981	1.08708	1.05004	0.263814	0.0695309	0.0297699	2.36071	0.181417
BnLRR-RLK-4A-7	0	0	0	0	0	0	0	0	0.113701	0	0	0.012361
BnLRR-RLK-4A-8	31.9762	95.0098	10.3702	0	0.606859	44.9336	8.39823	31.4902	37.5724	3.82561	81.0261	8.91559
BnLRR-RLK-4A-9	3.15037	5.0796	3.61851	1.2038	2.11877	3.30672	2.37272	1.04051	6.76419	2.55004	1.4865	3.22907
BnLRR-RLK-4C-1	5.55603	1.07555	6.11122	0.11471	6.51403	5.52862	0.320015	0.0219276	4.7933	1.77827	1.57806	8.69153
BnLRR-RLK-4C-10	3.29171	2.0372	4.34314	0.628203	1.78284	2.65674	0.187772	0.13724	2.64591	7.69433	3.15418	4.10064
BnLRR-RLK-4C-11	0.998423	0.134328	6.94091	0	3.55066	0.972887	0	0	0.0543073	3.08733	0.304407	3.27477
BnLRR-RLK-4C-12	5.1412	6.99522	5.5808	1.2818	12.9158	9.11903	5.39017	5.13108	17.032	5.71315	12.7149	5.62578
BnLRR-RLK-4C-13	0.815071	0.570232	1.03023	0.999971	2.09899	0.409146	0.581186	0.152921	0.236449	1.41309	0.674514	0.796874
BnLRR-RLK-4C-14	15.3497	4.76225	14.8697	10.5153	1.46995	12.8046	7.05899	1.83001	4.96033	8.26523	3.58298	13.5205
BnLRR-RLK-4C-15	0	0.0176151	0	0	0.0401393	0.0193302	0.0373433	0	0	0.00846981	0	0
BnLRR-RLK-4C-16	1.52672	14.3678	2.98144	3.07209	2.08058	7.03265	3.25043	3.76373	1.06795	1.82236	5.48421	1.53457
BnLRR-RLK-4C-17	7.00636	16.8877	3.09599	0.0362514	0	24.8533	3.79249	16.9639	4.65292	0.774157	17.0269	3.37578
BnLRR-RLK-4C-18	2.79273	4.09453	4.05338	2.53047	5.1877	8.1847	2.82737	2.48768	8.09368	2.98989	2.20007	4.28129
BnLRR-RLK-4C-19	15.1091	7.05541	11.1286	3.3565	8.38426	17.233	3.8331	3.73214	23.0886	7.9643	6.89044	11.9298
BnLRR-RLK-4C-2	2.67785	2.41105	7.55176	1.12241	1.41062	8.724	1.62319	0.454352	1.15259	5.13066	4.29824	7.52298
BnLRR-RLK-4C-20	5.7785	0.889058	10.9487	2.29448	1.93032	5.5592	0.977942	0.370377	1.67284	3.65376	1.41194	8.81792
BnLRR-RLK-4C-21	6.81279	0.143563	6.24682	0.290918	4.05647	1.60692	0.273913	0.100099	0.754532	1.9052	0.371811	2.20427
BnLRR-RLK-4C-22	2.31385	2.56774	18.9413	1.30082	3.05273	13.1393	1.03545	1.07032	4.98367	11.6083	5.28577	10.5988
BnLRR-RLK-4C-3	5.39916	2.96059	4.54314	0.956796	3.16957	5.54546	0.459903	2.01682	9.51012	2.98205	2.28595	4.59176
BnLRR-RLK-4C-4	0.121904	0.191892	0	0.0648084	0	0.163781	0	0	0.201132	0	0.218577	0.0374847
BnLRR-RLK-4C-5	0.0958154	0	0.138106	0.0679185	0	0.17164	0.0236846	0.0519322	0.0602241	0.0966943	0	0.130945
BnLRR-RLK-4C-7	0.530511	0.649515	1.66315	0.188026	0.33477	0.98428	0.114745	0.0718846	0.0416811	0.669222	0.684213	1.26878
BnLRR-RLK-4C-8	15.9737	3.02611	12.141	0.564802	3.65948	13.8073	1.71635	0.277625	13.2895	6.04987	7.44768	11.2937
BnLRR-RLK-4C-9	2.27022	0.563579	10.4817	0.129777	6.68377	2.64248	0.162922	0	0.345225	6.88545	3.17905	6.21516
BnLRR-RLK-5A-1	4.83122	0.368724	5.62153	0.0830205	9.45229	9.39629	0.0217133	0	3.34029	1.71382	0.75158	9.13551
BnLRR-RLK-5A-10	5.79401	19.0701	6.35463	0.242691	1.04963	27.6195	0.175773	1.07058	6.20759	0.416389	9.77247	3.90878
BnLRR-RLK-5A-11	0.349727	0.192243	1.72831	0.0354148	0.696914	1.3233	0.314922	0	0.376832	0.999983	0.377186	1.01394
BnLRR-RLK-5A-12	0	0	0	0	0	0	0	0	0	0	0.0283934	0
BnLRR-RLK-5A-13	0	0.0231321	0	0	0	0	0	0	0	0	0.0873675	0
BnLRR-RLK-5A-14	6.33571	2.62859	25.1665	0.417773	25.1921	22.1996	0.35511	0.539054	6.99791	26.8392	5.14473	22.4873
BnLRR-RLK-5A-15	0.23948	0.150789	0.45564	0.186731	0.973531	0.349326	0.515016	0.369927	0.857984	0.104727	0.515274	0.756025
BnLRR-RLK-5A-16	4.00448	1.81893	1.86081	0.5084	7.00323	9.63603	1.83938	0.267255	1.93	2.02061	4.07232	6.27317
BnLRR-RLK-5A-17	6.3409	0.629456	3.55705	1.0022	6.38617	0.986775	1.27087	0.801143	4.01919	2.45009	2.58764	4.00498
BnLRR-RLK-5A-18	4.06089	1.32985	4.52072	1.25554	6.646	1.92366	0.993134	0.632206	6.23176	3.41512	2.31567	4.18005
BnLRR-RLK-5A-2	2.47218	1.16906	5.5034	1.08714	1.47792	7.67973	1.20522	0.409423	0.8201	3.25718	3.64639	4.07308
BnLRR-RLK-5A-3	3.69443	4.23134	3.50424	1.28827	3.11105	4.43746	7.18061	2.93092	3.00563	3.11695	3.32898	1.95444
BnLRR-RLK-5A-4	4.97427	5.57871	5.54976	0.672901	2.48189	3.96465	1.23898	1.97575	1.1098	3.30828	2.4367	4.68598
BnLRR-RLK-5A-6	0.229533	0.903282	0.173693	0	0	0.176219	0.255322	0.606486	0	0.0675611	0.844779	0.0470533
BnLRR-RLK-5A-7	0	0	0	0	0	0	0	0	0	0	0.013725	0
BnLRR-RLK-5A-8	0.0663288	6.28778	0.0286814	0	0	1.85867	0.172156	2.7502	0.218875	0.0223124	0	0.0271943
BnLRR-RLK-5A-9	0.0391799	0.082232	0.169419	21.1072	0	0	0.522984	2.64383	0.203166	9.09403	0.0887377	0.0321269
BnLRR-RLK-5C-1	0.549655	1.128	1.6479	0.103899	0.452731	1.80047	0.0951086	0.774578	13.2233	0.610167	0.843768	1.15682
BnLRR-RLK-5C-10	3.98328	3.39339	14.459	1.21009	7.58125	11.1297	1.28605	0.132181	2.79746	11.5581	4.01986	15.8535
BnLRR-RLK-5C-11	0	0.082232	0.169419	31.0497	0	0	0.639202	3.31275	0.313984	10.4252	0	0
BnLRR-RLK-5C-12	1.72107	2.85274	2.24409	0.394146	0.379899	10.3672	0.431977	0.559695	2.93325	0.694743	4.19787	1.38954
BnLRR-RLK-5C-13	1.02032	0.226335	1.67871	0.0705611	0.753782	1.06991	0.0553639	0.0404646	0.187702	1.28082	1.07091	1.56106
BnLRR-RLK-5C-14	4.47719	0.51349	20.2804	0.156081	20.5642	14.228	0.0272144	0.208851	3.06207	15.0732	4.73768	14.068
BnLRR-RLK-5C-15	93.6186	49.0602	20.9886	6.2994	20.5812	52.8198	54.5908	31.0282	182.456	9.17487	23.165	23.2921
BnLRR-RLK-5C-16	0.0759822	0.141754	0.416172	0.359065	0.504708	0.21389	0.525897	0.308869	0.620854	0.161878	0.420666	0.53997
BnLRR-RLK-5C-2	8.47239	7.43718	4.44698	0.642112	1.27421	7.19995	2.19308	11.8051	32.0646	1.87314	8.00545	4.18363
BnLRR-RLK-5C-4	1.18673	0.452861	2.2159	0.210302	0.967431	2.42265	0.320015	0.241203	1.37315	2.19562	1.25227	1.62551
BnLRR-RLK-5C-5	1.2981	0.577923	0.510287	1.33841	1.91264	0.241597	0.262536	0.287826	0.389412	0.820408	0.193033	0.370935
BnLRR-RLK-5C-6	3.63508	1.9218	2.35778	4.23109	0.197557	3.59944	2.2515	1.91425	10.749	0.493291	0.756252	2.08311
BnLRR-RLK-5C-7	8.13766	1.98882	2.23329	0.123058	0.224865	11.7453	0.0321848	0.0176425	13.8101	1.21177	7.23307	2.43778
BnLRR-RLK-5C-8	13.4439	8.32878	9.78675	4.07499	3.82459	9.24397	11.6816	4.89456	6.74299	5.66444	5.21151	11.7105
BnLRR-RLK-5C-9	4.88644	2.04578	6.42207	0.381829	6.31779	5.96688	0.171195	0.218967	2.48488	3.00276	1.17643	5.88401
BnLRR-RLK-6A-1	6.24841	0.840664	6.35391	0.316369	6.10257	5.42966	0.738327	2.0934	7.71991	2.94498	3.12327	7.44611
BnLRR-RLK-6A-10	0	0.0309293	0.191167	15.4494	0	0	0.0983529	1.29392	0.166724	8.9527	0	0.0543764
BnLRR-RLK-6A-11	0	0.0721953	0	13.057	0	0	0.306101	0.964813	0.218908	9.94538	0	0
BnLRR-RLK-6A-12	9.81991	2.56322	8.1692	0.229672	0.675461	2.50663	0.0184826	0.020263	0.0117492	11.6623	3.38694	4.87423
BnLRR-RLK-6A-13	1.82075	4.90886	1.3442	2.01465	0	2.52294	7.77198	5.34344	23.6769	2.88316	6.97355	1.14705
BnLRR-RLK-6A-14	2.42049	2.7586	2.90361	0.470449	1.40034	4.46586	0.260559	3.1105	9.77241	2.62655	2.46106	3.20123
BnLRR-RLK-6A-15	20.9605	14.5525	90.7739	5.16628	170.721	48.8885	14.7152	11.2237	52.3011	26.9867	17.0393	64.7576
BnLRR-RLK-6A-16	2.07634	20.0582	6.10038	0.201618	0.0453436	12.2503	12.1282	68.4711	45.2662	0.019136	8.67523	0.827961
BnLRR-RLK-6A-17	17.3875	56.8113	12.6388	1.92166	5.09175	19.7841	73.4593	47.5258	32.3604	3.48006	16.2322	7.25651
BnLRR-RLK-6A-18	6.95793	10.0703	5.79175	0.801468	0.831919	10.2496	4.22459	5.69218	14.2476	1.90173	7.28848	5.56276
BnLRR-RLK-6A-19	5.53794	3.04555	13.7247	1.99207	2.63538	14.1933	0.796837	0.179199	0.246775	4.89362	7.34262	18.4013
BnLRR-RLK-6A-2	2.73456	3.33376	2.06052	0.191919	6.92756	0.769086	0.522025	1.23267	15.2904	1.56653	2.87188	1.90928
BnLRR-RLK-6A-20	1.28756	0.12126	1.32765	0.33348	0.0592099	1.76789	0.146895	0.0603917	2.70799	1.44097	0.551454	3.29931
BnLRR-RLK-6A-21	6.82414	1.26441	8.48875	9.23279	2.60797	5.78931	1.64065	0.329337	1.74802	3.42765	1.19977	9.1473
BnLRR-RLK-6A-22	13.7762	2.56632	12.4545	0.288911	0.974636	9.22041	0.342548	0.0441818	3.09979	2.8518	3.50785	7.40829
BnLRR-RLK-6A-23	9.80661	3.32575	6.98606	1.31959	8.50573	9.08562	1.20794	0.54053	1.19099	4.23819	2.71047	12.4844
BnLRR-RLK-6A-24	28.0925	14.8523	31.4127	7.13251	26.4953	30.6543	27.518	18.2525	62.9934	10.9077	17.6739	29.7839
BnLRR-RLK-6A-25	0.673432	0	5.94663	0.100497	7.17601	4.27216	0	0	0.350877	2.47998	0.414759	4.62107
BnLRR-RLK-6A-26	0.247217	0.222371	0.610856	22.6309	0.0563015	0.569386	0.969023	7.14944	1.41513	7.8053	0.119982	0.231673
BnLRR-RLK-6A-27	2.80951	0.75154	13.1492	0.790749	11.1643	2.12522	0.61278	1.0413	3.9538	3.91936	9.77876	7.87682
BnLRR-RLK-6A-28	0.177634	0.217481	0.844926	0	0.460172	0.204562	0	0	0.251214	0.971012	0.989038	0.382351
BnLRR-RLK-6A-29	0	0	0	0.0167074	6.01196	0.253333	0	0.0191623	0	0.0396433	0.0177943	0.8987
BnLRR-RLK-6A-3	0.539347	0.0471666	2.2739	0.0477893	1.28973	0.802264	0.124989	0.0548114	0.270143	5.20481	0.152694	1.71374
BnLRR-RLK-6A-30	7.69517	9.16071	16.1199	1.81824	3.03768	14.7976	26.3949	3.57498	7.78486	8.79298	6.14152	12.4396
BnLRR-RLK-6A-31	0.847297	0.402242	0.915956	0.150151	0.410049	0.743421	0.516129	2.82923	1.99711	0.539507	0.708212	0.76921
BnLRR-RLK-6A-4	0.402959	0.299534	1.39396	0.0535568	0.521944	2.45557	0.0560292	0.143328	0.949788	2.09258	0.655969	2.08578
BnLRR-RLK-6A-5	0.341744	0.0265653	0	0	0.0908007	0	0.0281586	0	0.1074	0.0510931	0	0.0778403
BnLRR-RLK-6A-6	1.31265	0.606453	0.642574	1.24648	0.0394832	2.11059	0.275497	0.503391	2.84878	0.174959	0.738574	1.10682
BnLRR-RLK-6A-7	1.28113	0.166752	0.515329	0	0	0.503218	0	0	0.98315	0.180402	1.12466	0.84285
BnLRR-RLK-6A-8	0.285999	0.86038	0.197872	0.223003	0.455937	0.153699	0.0848355	0.488289	0.48536	0.452176	0.226714	0.105532
BnLRR-RLK-6A-9	0	0	0.071523	0	0	0	0	0	0	0.0278202	0	0.0169536
BnLRR-RLK-6C-1	8.02354	2.11382	4.84857	0.428345	6.71663	7.78364	1.668	19.0509	7.32732	2.33767	4.0552	6.24885
BnLRR-RLK-6C-10	0	0	0	5.34387	0.357687	0	0.0665544	0.145931	0.0634616	7.33625	0	0.128786
BnLRR-RLK-6C-11	0	0.0179876	0.0222354	0	0	0.276345	0	0	0.218165	0	0.135875	0.147577
BnLRR-RLK-6C-12	9.02274	24.9963	7.85127	5.82329	1.7092	12.1009	23.0261	5.97709	2.74369	4.91809	12.8037	5.3662
BnLRR-RLK-6C-13	0.17235	0.0904336	0.33537	0	0	0.860069	0.0319525	0.315273	13.0402	0.188426	0.764441	1.00694
BnLRR-RLK-6C-14	10.5909	5.65408	13.7011	0.992705	17.2792	12.5212	3.54832	6.71282	13.6713	9.37289	9.52656	19.5937
BnLRR-RLK-6C-15	4.40556	4.83626	4.15078	3.09748	3.39744	3.71225	3.58577	9.05626	3.76527	4.78333	1.87934	4.40548
BnLRR-RLK-6C-16	6.01839	0.978504	12.0592	1.08155	8.98636	11.6163	1.00576	4.99635	1.79817	21.5713	1.61587	10.2696
BnLRR-RLK-6C-17	17.1023	6.35571	29.2647	7.36883	1.84678	37.0961	7.55076	7.138	46.0016	9.36281	32.1063	18.5232
BnLRR-RLK-6C-18	3.00559	3.74189	4.13435	1.32528	1.37708	6.68624	2.70271	2.13571	2.25358	2.57938	4.73474	4.86116
BnLRR-RLK-6C-19	0.0828935	0.188478	0.0179221	0	0	0.111369	0.169046	1.02774	1.65099	0	0.203389	0.0169929
BnLRR-RLK-6C-2	0.811722	1.50784	2.25124	0.0595228	0.780885	0.494248	0.207569	3.29967	0.0791692	1.34645	0.507159	1.10168
BnLRR-RLK-6C-20	2.68544	1.69424	1.82478	0.169962	0.0191121	1.17811	0.213369	0.155948	6.98526	1.20986	2.43469	1.50406
BnLRR-RLK-6C-21	0.210691	0.0184252	5.05637	0	17.172	1.19293	0	0.0214116	0	2.50719	0.0298244	1.45769
BnLRR-RLK-6C-22	11.1436	12.1316	9.59024	2.44679	6.88933	17.7991	12.7383	11.9987	30.3017	3.54745	10.352	11.7117
BnLRR-RLK-6C-23	0	0.0231787	0	2.32499	0	0	0	0.0808067	0	3.1986	0	0
BnLRR-RLK-6C-3	0.032189	4.18867	0	0	0	1.30976	0.262574	0.811262	0.0910446	0	0	0
BnLRR-RLK-6C-4	0	0.0516183	0	0	0	0.0566441	0	0	0	0	0	0
BnLRR-RLK-6C-5	0	0.323306	0.0856406	0	0.0789334	0.836279	0.0489567	1.44916	0.311211	0	0.0124602	0
BnLRR-RLK-6C-6	0.0722658	0.0252789	0	0	0.0576026	0	0.0267951	0.0881285	0.0340666	0	0.0272789	0.0444426
BnLRR-RLK-6C-7	1.04529	0.225014	1.0083	0	1.57025	1.4198	0.0298136	0.0326855	1.40246	0.50039	0.288343	1.86259
BnLRR-RLK-6C-8	0.391572	0.149426	2.33971	0	1.64572	0.464596	0	0	0	0.802303	0	1.08001
BnLRR-RLK-6C-9	18.2612	33.9021	19.2337	2.92876	61.8016	10.0448	28.389	16.6711	13.8144	6.62335	19.6785	14.4302
BnLRR-RLK-7A-1	2.30588	1.11531	3.59447	0.706274	4.4929	2.05441	0.443327	0.208299	3.73072	4.73068	2.33188	3.82826
BnLRR-RLK-7A-10	9.73319	9.62326	26.9221	7.49805	71.3953	30.4765	7.15819	0.653977	5.00541	9.57893	4.56983	23.1517
BnLRR-RLK-7A-11	3.87914	0.783391	12.6929	0.0850429	19.6679	6.10977	0.23725	0.162565	5.16548	6.52454	3.50224	8.82109
BnLRR-RLK-7A-12	22.5226	4.12557	24.6438	3.80249	2.2744	18.4595	1.21316	0.371168	6.9945	8.44665	9.2486	17.9222
BnLRR-RLK-7A-13	0.924125	0.709604	2.43661	0.0798858	1.3295	1.93808	0.167147	0.109949	0.138129	1.59225	2.56099	2.89246
BnLRR-RLK-7A-15	0.355732	0.138263	0.376012	0.476302	1.1027	1.30484	0.0586223	0.578423	3.80108	1.0105	0.343164	0.875084
BnLRR-RLK-7A-16	0.563652	0.12323	0.883524	0	0.814327	0.297503	0	0	0.0166068	0.865084	0.159576	0.924373
BnLRR-RLK-7A-17	16.716	23.5854	11.9124	1.6218	35.1529	3.88943	8.58723	12.6032	6.85651	4.0524	15.2461	8.39449
BnLRR-RLK-7A-18	0.0446704	0	0	6.04792	0	0	0.0331263	0	0	7.0325	0	0
BnLRR-RLK-7A-2	7.4533	11.5519	5.55332	0.894089	3.13806	9.80095	7.11443	9.9439	12.5586	5.18159	7.45931	4.40348
BnLRR-RLK-7A-20	4.18882	1.28033	8.12448	0.835998	2.9823	0.59322	0.150792	0.0661267	0.230055	5.30799	1.96498	4.46853
BnLRR-RLK-7A-21	10.9607	24.7663	9.91464	6.11058	2.47934	8.82422	40.3771	18.617	3.42136	5.39111	17.3437	5.50188
BnLRR-RLK-7A-22	0.547212	0.0588978	1.0921	0.0298377	0.0671046	0.129265	0.0936454	0.239554	1.7065	0.169917	0.619685	1.27709
BnLRR-RLK-7A-23	2.51546	1.83526	4.91027	0.127363	17.2721	4.91074	0.479672	0.409016	3.10003	4.04956	2.82148	5.68699
BnLRR-RLK-7A-24	0.23363	0.13076	0	0.364337	0	0	0	0.68379	0	0.141464	0.0352762	0.0574718
BnLRR-RLK-7A-25	7.99965	2.41086	12.7368	2.03558	17.1674	7.21239	0.425909	5.203	1.29571	10.3362	3.53073	16.0458
BnLRR-RLK-7A-26	9.12812	6.42132	23.6392	6.2922	0.40088	20.0199	6.19107	3.78215	9.89822	9.29644	24.6703	24.8776
BnLRR-RLK-7A-27	3.56788	2.30677	4.72416	2.2849	1.54946	5.87504	3.06552	2.78068	2.1575	2.89704	4.87636	4.67089
BnLRR-RLK-7A-29	0.349571	0.131688	5.04638	0.0381219	16.8685	0.846414	0.0199409	0.0437234	0	2.06239	0.0609027	1.20169
BnLRR-RLK-7A-3	0	0.0305725	0.340131	29.5203	0	0	0.907371	7.60293	0.535604	13.9797	0	0.0179164
BnLRR-RLK-7A-30	22.0725	12.878	13.5947	2.90597	8.07197	28.5346	10.3686	9.88853	35.8612	3.47047	14.1633	19.2901
BnLRR-RLK-7A-31	0	0	0	3.28566	0	0	0.0245524	0.0538349	0	3.35237	0	0
BnLRR-RLK-7A-4	0	0	0	0	1.70844	0.0182833	0	0	0.0336795	0.0160222	0.0179793	0.0585835
BnLRR-RLK-7A-5	7.41352	5.87673	0.853132	2.73348	0.333588	0.803246	30.8135	5.1037	0.211378	1.59887	3.78017	0.514752
BnLRR-RLK-7A-6	5.57942	0.431628	5.89235	0.779583	2.97201	2.53302	0.19892	0	7.49854	3.26647	1.45808	4.69601
BnLRR-RLK-7A-7	0	0	0	0.0521825	3.87281	0	0	0	0	0.0123819	0	0.196183
BnLRR-RLK-7A-8	0.511679	0	0.0632163	0	0.262193	0	0	0	0	0.0245892	0.15176	0.0899077
BnLRR-RLK-7A-9	0	0	0	0	0	0.0527335	0.0254684	0	0.0323799	0	0	0.0281615
BnLRR-RLK-7C-1	0.130082	1.09208	0.157498	0	0	0.479365	0.0385861	0.0423029	6.00952	0.10502	0.314262	0.0533327
BnLRR-RLK-7C-10	2.24986	0.586926	11.8723	0.243276	4.77214	6.14796	0.113114	0.0930075	1.77965	4.6821	1.51143	7.26997
BnLRR-RLK-7C-11	0.046038	0.0644173	0.199074	0	8.60535	0.0353447	0	0.0374291	0.130216	0.534293	0.0695136	0.339754
BnLRR-RLK-7C-12	0.132807	0.030971	0.382849	0	0.176432	0.237905	0	0	0.104343	0.402074	0.467897	0.417448
BnLRR-RLK-7C-13	3.12197	1.44701	6.04117	3.9834	3.26616	3.86488	3.29911	1.17391	5.00385	2.94057	11.1808	4.39995
BnLRR-RLK-7C-14	0.814035	1.46091	0.826434	29.7043	0.0282114	0.353237	1.83724	8.43093	1.78523	9.22701	0.400802	0.478856
BnLRR-RLK-7C-15	1.65822	0.232022	8.06267	0.104482	5.90385	7.18573	0	0	0.573244	3.18571	0.737224	7.59929
BnLRR-RLK-7C-16	4.06432	0.280036	0.77222	0.283733	3.82867	0.992821	0.0684996	0	0.0725739	0.756103	0.534646	3.09283
BnLRR-RLK-7C-17	36.4808	16.7636	21.0809	5.03474	16.3237	34.3302	15.4326	9.14488	51.9958	6.55427	13.6873	20.2371
BnLRR-RLK-7C-18	10.0774	0.549615	6.18497	0.115215	1.20921	3.95153	0.200889	0.0440481	2.86054	1.42159	2.99617	4.33157
BnLRR-RLK-7C-19	6.84015	6.42617	4.05638	1.82071	4.20602	6.40883	12.7329	3.06426	8.25208	2.36671	3.95207	4.85335
BnLRR-RLK-7C-2	2.42694	0.869662	3.07153	0.356654	3.20844	2.06773	0.329222	0.336873	3.43223	4.27117	2.23444	3.28844
BnLRR-RLK-7C-20	5.50864	1.5109	4.24972	6.81119	4.39091	5.40657	1.323	0.254463	2.77387	2.48478	1.01607	3.43908
BnLRR-RLK-7C-21	6.8172	0.115621	6.64606	0.029287	0.0658661	8.69121	0	0	7.57648	3.53021	0.966958	9.5877
BnLRR-RLK-7C-22	7.00001	2.43896	9.33194	1.47093	9.2627	10.8757	0.738641	0.359908	0.0913004	4.02074	5.18029	12.773
BnLRR-RLK-7C-23	2.12969	1.07608	0.972069	0	0.565855	1.63502	0	0.240479	2.50988	0.85571	1.49618	1.01868
BnLRR-RLK-7C-24	8.97195	18.2512	8.88128	1.33065	5.65518	11.5719	19.9191	27.8303	28.7342	3.29667	10.1706	5.96472
BnLRR-RLK-7C-25	19.8789	1.02596	11.5082	0.115501	1.71008	18.389	0.100694	0.0220787	3.43093	5.34418	9.20558	15.4431
BnLRR-RLK-7C-26	20.6282	25.8787	36.0051	4.6784	6.80107	23.158	23.5042	3.85606	3.48985	21.2648	16.4734	21.9357
BnLRR-RLK-7C-27	1.36133	3.55167	2.99235	0.241245	1.08511	4.81198	2.7131	3.2742	4.45209	3.34869	4.4643	3.68603
BnLRR-RLK-7C-28	2.73023	7.95873	5.53968	1.14134	13.197	4.89084	42.4399	8.53726	1.20455	4.81584	4.54524	6.57273
BnLRR-RLK-7C-29	0.175326	0	0.090976	0	0.0838509	0.0269206	0	0.0285082	0.09918	0.0353869	0.0264728	0.0718824
BnLRR-RLK-7C-3	0	0.213818	0.490865	49.1465	0.0348016	0	1.23034	11.2168	1.27608	17.8888	0	0.0179005
BnLRR-RLK-7C-30	1.88143	1.36788	8.29506	0.627598	3.52865	5.7777	9.62969	5.27865	40.9026	4.61641	8.02109	6.82134
BnLRR-RLK-7C-31	2.94323	4.4181	2.84193	0.486129	1.86772	1.71115	4.70428	5.08773	3.25986	2.08589	2.47011	2.49541
BnLRR-RLK-7C-32	30.2711	10.1628	16.8787	4.06897	7.84377	21.4772	53.3578	10.3433	43.4838	11.3415	15.6454	16.772
BnLRR-RLK-7C-33	3.34428	2.40293	5.04186	1.15326	3.96254	6.08914	1.92705	4.68462	3.73891	3.0101	2.44803	4.91013
BnLRR-RLK-7C-4	0	0	0	0	1.59981	0.078019	0.0188402	0	0.431153	0.0256388	0	0.0104162
BnLRR-RLK-7C-5	12.6876	7.95033	2.6524	2.70036	0.283067	5.7254	14.3405	1.81104	0.13697	3.02994	5.50831	2.77959
BnLRR-RLK-7C-6	8.08507	0.526177	6.94573	0.723526	10.4483	5.09357	0	0.109189	7.83798	3.80403	2.10899	7.00407
BnLRR-RLK-7C-7	0	0	0.0318325	0	5.60384	0	0	0	0	0	0	0.392366
BnLRR-RLK-8A-1	4.21302	0.120922	0.205533	0.168463	2.15268	0.447848	0.336458	1.07147	23.5779	0.377926	0.45671	0.752928
BnLRR-RLK-8A-10	19.0064	16.0231	23.0396	5.73271	17.064	20.4355	10.3988	3.95977	54.378	13.4197	17.6585	15.4364
BnLRR-RLK-8A-11	8.69102	5.49313	13.0422	1.72727	4.92051	22.5945	1.74678	7.7482	15.3287	7.20421	6.13212	10.0015
BnLRR-RLK-8A-12	7.25838	25.5941	5.74783	0.041326	0	24.6173	2.11845	12.8449	272.042	1.1767	8.35172	4.61321
BnLRR-RLK-8A-13	1.15055	0.647876	1.4076	2.62572	1.61051	1.42191	0.561872	0.228147	0.978924	1.00062	0.402531	3.2675
BnLRR-RLK-8A-2	9.20212	4.03405	5.02086	3.77936	8.05901	7.4589	12.3887	13.3252	4.04006	3.91921	5.38187	6.46072
BnLRR-RLK-8A-3	0.502844	5.339	0.306969	0.0419341	0.282927	1.09002	0.021935	0.577149	1.79875	0.407955	0.982564	0.424451
BnLRR-RLK-8A-4	0	0.0276194	0.136567	9.57055	0	0	0.380587	1.63689	0.204714	5.15269	0	0
BnLRR-RLK-8A-5	3.47319	6.14296	17.651	9.29461	4.10604	6.68115	31.11	3.2679	0.791049	17.7747	8.72077	16.1438
BnLRR-RLK-8A-6	3.09024	5.15807	2.25165	0.258721	1.74558	4.50207	1.17288	4.43127	5.32233	0.892193	3.29744	2.03514
BnLRR-RLK-8A-7	0	0	0.093267	10.4985	0	0	0.186607	2.48422	0.118624	3.55524	0.0271395	0
BnLRR-RLK-8A-8	2.0927	2.25547	6.40775	0.821886	1.89349	6.01398	0.838856	0.482822	2.17299	3.73862	2.69011	6.45812
BnLRR-RLK-8A-9	8.81462	0.597558	3.48654	1.71947	4.16663	3.06886	0.43071	0.194435	2.41586	4.41326	0.412694	5.75707
BnLRR-RLK-8C-1	0	0	0	0	0	0	0	0	0.0310795	0	0.024887	0
BnLRR-RLK-8C-10	0.537589	0.7731	0	0	0	0.481509	0.0221478	0.291375	0.802507	0	2.66063	0.306121
BnLRR-RLK-8C-11	0.584312	0.0583986	4.54795	0.0591697	2.29549	1.21761	0.464259	0.0678639	0.334473	0.64583	0.173302	3.49078
BnLRR-RLK-8C-12	8.10894	6.59497	47.6215	11.8912	15.6136	23.0926	10.9556	1.38033	3.90623	34.2591	3.72098	21.1736
BnLRR-RLK-8C-13	0.0535608	0.0562075	0	0	0	0	0.198595	0.435451	8.18065	0	0	0
BnLRR-RLK-8C-14	68.4275	53.6695	65.0625	2.91728	8.76977	102.856	29.0749	42.8057	256.415	7.74355	35.7311	46.6042
BnLRR-RLK-8C-2	1.70303	0.969788	10.6865	2.9197	4.54595	5.5339	4.58173	0.386391	0.504095	10.8981	2.12293	9.49914
BnLRR-RLK-8C-3	1.58744	3.42134	1.94858	0.272239	1.24493	4.12794	0.436703	1.70692	4.99692	0.482324	1.88467	2.04699
BnLRR-RLK-8C-4	0	0.0250583	0.0619519	7.79448	0.02855	0	0.132806	2.24222	0.185731	3.57846	0.0270408	0
BnLRR-RLK-8C-5	1.31526	0.67479	1.26386	4.47512	1.91039	1.4361	0.56354	0.380199	0.840474	1.229	0.40822	4.05034
BnLRR-RLK-8C-6	8.30708	40.4237	7.07015	0.130855	0.0630621	50.312	13.4548	72.9827	260.856	0.958089	6.94844	2.29218
BnLRR-RLK-8C-7	13.031	38.5872	4.37811	0.132907	0.249087	49.0618	0.0231737	0	1.1785	0.220753	21.9406	8.45594
BnLRR-RLK-8C-8	0	0	0	0.0465313	0	0	0.0486794	0.0266843	0.293976	0.132491	0.0247791	0
BnLRR-RLK-8C-9	13.4026	2.86507	20.813	1.41375	31.1591	20.4362	1.12405	0.475634	1.62966	13.7044	4.81829	27.3439
BnLRR-RLK-9A-1	4.1619	1.21321	7.9894	1.07278	3.74467	3.80036	0.0467627	0.256336	5.75207	5.01675	3.57053	8.36368
BnLRR-RLK-9A-10	0.268144	1.06305	0.927592	0.0211192	0.0474969	1.66977	0.0220942	0.0726674	1.15169	0.551229	0.269917	0.464178
BnLRR-RLK-9A-11	0.331272	1.64808	0.604818	0.0521825	0	1.72377	0.0545915	0.17955	2.2904	0.334311	0.819763	0.437639
BnLRR-RLK-9A-12	1.62965	3.42037	2.11405	0.764455	1.89117	3.53261	1.26182	0.506585	2.32729	2.12831	0.732766	1.7588
BnLRR-RLK-9A-13	5.90143	3.70287	17.76	0.637799	7.80483	17.0866	0.510244	0.0430303	2.98158	11.92	5.36439	19.5082
BnLRR-RLK-9A-14	7.95399	7.61769	8.44827	1.28638	9.35624	10.0787	0.801731	0.784785	4.51404	5.2344	1.60326	10.274
BnLRR-RLK-9A-15	9.84079	6.72682	12.6097	3.58381	6.00897	12.4416	7.29765	1.8717	8.02252	5.58812	5.98101	16.3052
BnLRR-RLK-9A-16	35.2744	5.90833	45.4612	1.83255	42.1526	40.8863	1.72543	0.467072	6.51331	22.1956	11.0058	46.8609
BnLRR-RLK-9A-17	0.289457	0.0867889	5.47151	0.146558	2.04356	0.0952392	0.153324	0	0.0584795	1.25191	0.124874	1.40715
BnLRR-RLK-9A-18	5.25224	3.57004	29.1911	5.75218	12.4207	11.7338	0.941424	0.161899	0.962215	20.5485	3.035	18.7477
BnLRR-RLK-9A-19	0.0264141	0	0	0	0	0	0.0195879	0.150323	5.76518	0	0.0099708	0
BnLRR-RLK-9A-2	0.76531	0.634571	2.9416	0.0200922	0.158154	6.11487	0.819768	0.0691333	0.0935336	2.1835	4.56873	5.48519
BnLRR-RLK-9A-20	41.2485	44.4183	33.3953	0.446395	1.61999	29.426	15.5384	37.1423	263.902	5.6812	23.2531	12.6279
BnLRR-RLK-9A-3	0.157387	0	0.0226855	0	9.34621	0.0402769	0	0	0.247312	0.0529437	0.00990176	0.0430184
BnLRR-RLK-9A-5	0.183765	0	0	0	0.0366196	0.0352705	0.0681375	0.0373505	0.303199	0.0154542	0	0
BnLRR-RLK-9A-6	19.4497	14.6182	8.88317	2.24244	3.79798	10.3745	2.20115	3.84204	18.5215	7.39666	8.32963	7.75005
BnLRR-RLK-9A-7	0.15579	0	0.23578	0	0.0620897	0.149506	0.288823	0	0	0.0262032	5.57202	0.638727
BnLRR-RLK-9A-8	15.6306	3.8058	8.75048	1.97944	6.87995	12.0001	2.77006	2.41772	16.0702	7.5759	9.76073	13.2332
BnLRR-RLK-9A-9	0.184973	0.0215682	0.106647	0	0.172015	0.0473364	0	0	0.0290659	0	0.0930982	0.176954
BnLRR-RLK-9C-1	6.9371	2.29098	9.39035	2.16852	6.25077	12.3718	0.319525	0.490425	19.6618	8.69656	3.80594	9.98106
BnLRR-RLK-9C-10	2.18885	0.0464043	0.143407	1.76314	0	0.20369	0.0245937	0.134814	0.0469018	1.22718	1.95295	0.435109
BnLRR-RLK-9C-11	0.874602	0.0210993	0.104328	0.619959	0.0480786	0.416766	0.0223648	0.0245191	0	0.213047	2.48178	0.506958
BnLRR-RLK-9C-12	0.0301494	0.991365	0.912592	0.0213714	0.12016	0.972156	0.0223579	0.0980465	2.5867	0.770792	0.512136	0.395553
BnLRR-RLK-9C-13	0.149693	0.0628362	0.0258918	0.021222	0	0.275817	0	0.0730208	4.29044	0.0906399	0.18082	0.098197
BnLRR-RLK-9C-14	1.90813	2.21365	1.71287	1.07864	2.36808	2.44773	1.5404	1.70841	3.27921	2.42126	1.18527	2.07958
BnLRR-RLK-9C-15	0.837478	0.226803	0.140182	0.344697	0	0.186665	0.160271	0.395346	0.662233	0.190843	2.49846	0.210446
BnLRR-RLK-9C-16	7.25805	13.1682	6.20669	3.32112	5.8717	11.789	12.7731	13.2989	17.6947	5.72122	15.6003	7.98344
BnLRR-RLK-9C-17	4.19768	1.72598	11.2092	0.052202	4.22646	6.10613	0.109224	0.119745	0.642247	4.90506	3.66946	5.60086
BnLRR-RLK-9C-18	0.109442	0.199074	0.662541	0.0155156	0.610652	0.117631	0	0.142363	0.588148	0.559595	0.165249	0.161534
BnLRR-RLK-9C-19	3.67335	5.92916	6.399	4.24055	3.57635	8.01724	8.91153	1.85586	0.828715	6.6815	5.42761	4.88389
BnLRR-RLK-9C-2	1.95559	4.04408	7.83443	0.265011	0.229233	0.132473	1.00235	0.28057	0	5.64002	4.47259	8.99639
BnLRR-RLK-9C-20	0	0.0342838	0	0	0.0390609	0	0	0	0	0	0	0
BnLRR-RLK-9C-21	0.0408876	0.0858162	0.388968	27.331	0.0325913	0	1.45541	4.68709	0.539692	11.471	0.463028	0.150872
BnLRR-RLK-9C-22	2.21344	3.05739	2.08604	0.201153	0.904781	2.46184	0.883844	0.576775	1.05681	0.505934	0.257086	0.663169
BnLRR-RLK-9C-23	9.88082	5.99103	6.9702	3.708	4.47848	7.43705	11.0916	1.79564	0.621052	5.09652	2.09162	6.46581
BnLRR-RLK-9C-24	1.4648	1.46795	3.11565	0.392879	3.53432	16.8078	1.23305	0.160931	1.36238	2.63686	1.16565	6.71977
BnLRR-RLK-9C-25	6.80801	2.70536	6.14681	2.77968	5.12273	7.0874	1.41361	0.487074	1.51481	5.03833	1.96339	6.28585
BnLRR-RLK-9C-26	1.38956	0.953454	4.85313	0.246246	5.92144	3.83639	0.158532	0.0434506	0.163762	4.88109	1.69464	3.46207
BnLRR-RLK-9C-27	0.0974506	0.255666	1.43272	0	3.22361	0.130927	0	0.0198069	0.0229695	1.61449	0.193125	0.239724
BnLRR-RLK-9C-28	2.69624	1.02673	6.67067	0.387084	4.35273	4.08756	0.379643	0.332971	1.09405	2.99652	1.15949	6.94048
BnLRR-RLK-9C-29	0.584559	0.17527	1.22775	0.147987	0.798769	0.416727	0.0309637	0.0339464	0.314932	1.33435	0.204898	0.873065
BnLRR-RLK-9C-3	0.131823	0	0	0	9.58288	0.0404817	0.0195512	0	0.0869993	0.0266065	0.00995212	0.0324279
BnLRR-RLK-9C-30	28.5406	2.90996	19.7844	1.63102	0.846495	28.9435	6.49712	1.61886	16.7709	7.24897	8.46847	26.3962
BnLRR-RLK-9C-4	0.409651	0	0	0	0	0	0	0	0.0214569	0	0.0171817	0.0186615
BnLRR-RLK-9C-5	2.28351	0.522281	4.17754	0.280153	2.31022	2.42739	0	0	0.476127	3.36805	1.409	3.8349
BnLRR-RLK-9C-6	14.7913	12.0535	7.50362	2.54797	5.89501	22.0452	0.122556	0.571036	28.6699	8.46416	7.08063	7.45334
BnLRR-RLK-9C-7	3.54416	0.34438	4.04421	0.0348927	2.4719	2.98549	0.219021	0.0400197	6.35811	2.50036	3.71625	9.6872
BnLRR-RLK-9C-8	0	0.423629	1.11717	0.0572297	0.289595	0.340909	0.149679	0.131278	0	0.135795	3.56573	1.2082
BnLRR-RLK-9C-9	20.6697	4.59403	8.97012	1.7984	6.0966	15.7828	1.16205	2.94231	31.5004	7.06606	10.9994	12.0233
BnLRR-RLK-10A-1	0	0	0	0	0	0	0	0	0	0	0	0
BnLRR-RLK-1A-7	0	0	0	0	0	0	0	0	0	0	0	0
BnLRR-RLK-2A-19	0	0	0	0	0	0	0	0	0	0	0	0
BnLRR-RLK-2C-23	0	0	0	0	0	0	0	0	0	0	0	0
BnLRR-RLK-3A-6	0	0	0	0	0	0	0	0	0	0	0	0
BnLRR-RLK-3C-13	0	0	0	0	0	0	0	0	0	0	0	0
BnLRR-RLK-3C-2	0	0	0	0	0	0	0	0	0	0	0	0
BnLRR-RLK-3C-21	0	0	0	0	0	0	0	0	0	0	0	0
BnLRR-RLK-3C-26	0	0	0	0	0	0	0	0	0	0	0	0
BnLRR-RLK-4C-6	0	0	0	0	0	0	0	0	0	0	0	0
BnLRR-RLK-5A-5	0	0	0	0	0	0	0	0	0	0	0	0
BnLRR-RLK-5C-3	0	0	0	0	0	0	0	0	0	0	0	0
BnLRR-RLK-7A-14	0	0	0	0	0	0	0	0	0	0	0	0
BnLRR-RLK-7A-19	0	0	0	0	0	0	0	0	0	0	0	0
BnLRR-RLK-7A-28	0	0	0	0	0	0	0	0	0	0	0	0
BnLRR-RLK-7C-8	0	0	0	0	0	0	0	0	0	0	0	0
BnLRR-RLK-7C-9	0	0	0	0	0	0	0	0	0	0	0	0
BnLRR-RLK-9A-4	0	0	0	0	0	0	0	0	0	0	0	0

## Sheet: Supplementary Table 8
Expression (TPM) of BnLRR-RLKs under different stresses.
Gene ID	control	1h_dehydration	8h_dehydration	4h_NaCl	24h_NaCl	4h_ABA	24h_ABA	4h_cold	24h_cold
BnLRR-RLK-1A-15	9.33476	3.80261	1.47326	3.91988	12.1977	15.2838	14.148	5.43785	3.96584
BnLRR-RLK-7A-21	24.8877	10.8165	21.9096	18.4846	14.1232	26.0423	6.88451	13.6106	6.38787
BnLRR-RLK-1A-4	19.6165	2.37484	1.04284	11.9413	20.3546	4.77595	9.41656	9.41615	0.851916
BnLRR-RLK-8C-7	16.0019	7.19055	3.08872	9.63477	8.73156	10.7099	4.30451	100.857	16.3037
BnLRR-RLK-4C-19	11.7226	4.99673	5.64846	6.08542	12.6842	7.67881	16.5179	14.8963	13.8647
BnLRR-RLK-3C-35	2.22659	3.96259	8.70481	6.21602	2.17827	3.96171	2.82467	12.7674	7.11058
BnLRR-RLK-9C-6	8.77583	2.56414	2.18525	3.77074	11.3834	6.60448	13.9894	5.72967	1.84024
BnLRR-RLK-7C-17	14.9759	6.36207	7.59848	13.9959	15.374	16.0504	19.005	15.4486	22.8636
BnLRR-RLK-7A-30	11.5957	4.95576	2.1124	7.23894	3.14267	5.58834	2.99312	15.7204	8.10568
BnLRR-RLK-4C-17	6.07857	5.40479	5.30153	21.0236	3.62247	6.43603	2.91442	39.4584	7.15499
BnLRR-RLK-4A-5	6.77855	1.13731	1.64634	1.8707	5.86218	8.13696	8.9588	3.60518	3.00483
BnLRR-RLK-2C-15	3.57472	3.9769	9.45618	5.11031	10.514	3.9088	6.06326	1.92587	3.44929
BnLRR-RLK-6A-19	6.65894	1.71993	1.61896	3.59257	7.0703	6.24784	2.67491	3.4505	0.65868
BnLRR-RLK-1A-5	3.93425	7.27062	8.24795	9.53899	4.82887	5.68648	6.70462	14.336	7.30513
BnLRR-RLK-7A-26	12.0135	9.1005	10.1198	17.389	11.9387	17.0541	24.5378	20.814	19.5166
BnLRR-RLK-2C-2	11.8099	6.62769	11.0384	10.7263	10.9838	6.01502	9.22492	12.7229	10.0623
BnLRR-RLK-4C-16	5.64177	1.28684	1.26124	9.51001	3.03446	4.27852	2.24389	6.07928	4.00669
BnLRR-RLK-3C-11	13.986	2.82422	1.4171	3.94131	15.3633	5.38649	5.58022	9.29323	0.635068
BnLRR-RLK-3C-10	6.57718	2.79769	4.60378	2.2789	5.19954	5.53946	5.24773	6.28082	19.0438
BnLRR-RLK-7A-22	0.317113	1.26694	2.4361	4.49242	0.4693	1.31793	0.857045	3.45358	8.52477
BnLRR-RLK-3A-12	9.54893	6.42928	9.21258	22.777	14.5507	10.522	8.6726	18.5732	3.13393
BnLRR-RLK-2C-19	0.0961506	0.0798108	0.0982222	0.992196	0.017294	0.0939405	0.151421	0.427362	7.62021
BnLRR-RLK-9C-2	9.82722	4.52396	0.608672	1.71794	7.12412	3.40235	3.65479	3.76496	10.2687
BnLRR-RLK-6A-30	3.90112	0.600771	7.08857	2.89722	9.72926	7.6544	5.9077	1.29152	0.323093
BnLRR-RLK-6A-21	0.613209	1.38578	6.43032	2.15654	4.97934	1.65229	5.18822	0.679348	0.710256
BnLRR-RLK-1C-5	11.827	1.43818	2.30613	4.6208	15.8964	3.39227	3.35236	2.98752	0.703898
BnLRR-RLK-9C-19	9.29198	1.0645	1.19967	4.93768	5.22024	4.8474	4.6965	4.31069	1.64837
BnLRR-RLK-1A-23	6.6978	0.68466	1.67212	1.42934	4.75467	3.78611	1.54582	3.93594	1.20639
BnLRR-RLK-7A-17	1.92924	8.1848	2.4045	1.74707	1.91943	1.905	2.94099	12.0016	15.5704
BnLRR-RLK-7C-26	13.4304	0.454333	2.39358	4.17028	7.50248	7.29208	2.21479	6.45565	1.07348
BnLRR-RLK-9A-6	12.3786	4.36512	2.62469	6.59595	11.4713	18.4391	38.8299	12.3065	6.85315
BnLRR-RLK-7C-30	9.56782	1.9086	2.8117	3.59101	6.53988	3.59902	3.57564	3.99866	3.49893
BnLRR-RLK-8A-10	7.94278	0.610415	3.19103	4.10187	7.55313	14.3668	6.65689	4.96207	2.46985
BnLRR-RLK-6C-1	3.5822	6.56532	0.9141	0.55802	1.11144	1.25177	1.09614	6.27241	1.86661
BnLRR-RLK-2C-9	0.883296	0.070267	0.326848	0.218073	4.3344	0.40507	13.8849	0.322795	0.452737
BnLRR-RLK-8C-6	0.862512	6.17428	6.95611	2.03701	0.263934	0.267729	0.65908	10.5107	16.1861
BnLRR-RLK-7C-5	0.372273	0.436786	0.803512	1.05073	0.616189	9.05974	3.00911	1.04601	0.140113
BnLRR-RLK-3C-4	17.3584	5.40295	4.77356	8.75372	13.1852	26.5928	22.2484	18.8947	11.8611
BnLRR-RLK-10A-6	8.53438	2.14723	1.68062	4.25507	4.86919	5.98505	3.72227	6.9703	2.94247
BnLRR-RLK-3A-14	9.15032	0.433239	0.167186	0.464596	3.29897	1.15545	0.903307	5.47526	0.818196
BnLRR-RLK-1C-20	7.02679	0.801032	0.552746	0.849884	5.11232	1.34861	1.84992	3.74036	0.627721
BnLRR-RLK-3C-3	15.6907	24.1806	5.94962	43.0063	6.59926	22.2239	9.19248	80.7723	17.8274
BnLRR-RLK-1C-24	8.93864	0.870256	1.41901	1.37383	5.07277	3.84421	2.05816	6.682	1.77505
BnLRR-RLK-6A-17	4.32493	6.96243	8.40637	17.5024	5.16586	6.56887	7.4019	22.8564	9.43756
BnLRR-RLK-5A-6	4.41127	2.49153	1.2598	4.95409	4.24335	3.08453	4.04417	9.06877	3.18877
BnLRR-RLK-4A-8	18.2382	14.8029	5.54853	47.9843	5.512	22.531	4.77274	114.895	23.3735
BnLRR-RLK-4A-13	3.27549	2.03859	2.04627	0.850588	4.52281	6.97638	11.7757	0.946169	7.75529
BnLRR-RLK-9C-16	11.1312	8.05438	5.55955	15.2011	10.1594	10.8378	12.1259	10.6121	9.59363
BnLRR-RLK-5C-12	2.36826	2.98584	1.5205	9.62093	1.49446	2.7214	1.21278	12.2466	4.35971
BnLRR-RLK-4A-6	6.27151	4.38816	2.96153	4.84946	9.68096	12.6885	11.1742	17.3322	6.57621
BnLRR-RLK-10A-4	7.83218	3.07202	1.36607	2.41858	5.9513	2.81704	4.02029	8.13824	3.7654
BnLRR-RLK-9C-9	12.2259	3.78076	6.03735	7.08993	10.2735	5.68093	8.81692	9.15467	8.39758
BnLRR-RLK-7A-5	1.10913	2.09765	0.894748	6.10134	2.2119	30.5501	2.42571	1.67301	0.840743
BnLRR-RLK-10A-2	5.28455	1.0664	0.988222	2.19084	8.8426	3.65865	2.93877	3.26553	0.810477
BnLRR-RLK-7A-2	3.179	5.41357	5.31871	5.73308	3.38241	7.21638	2.66766	15.7784	4.52247
BnLRR-RLK-7C-22	5.15629	0.716036	0.836925	1.1845	4.74957	6.32762	2.08794	1.41732	1.23087
BnLRR-RLK-1C-2	1.32208	2.5633	2.46969	2.4237	3.38284	3.83519	7.63704	1.41416	6.16256
BnLRR-RLK-1C-9	4.7539	12.5277	11.6608	27.1595	3.54616	10.4114	17.6874	12.7924	22.9873
BnLRR-RLK-3C-28	6.06892	1.57247	0.679263	0.58728	3.28755	4.21455	2.60863	19.3189	4.90434
BnLRR-RLK-8A-2	5.48126	1.61105	2.65655	1.29408	5.43038	31.7936	11.5232	4.28945	2.37554
BnLRR-RLK-5C-15	8.81293	43.5752	28.8935	7.87398	26.6932	15.7872	25.6823	40.4656	38.1228
BnLRR-RLK-3C-39	5.039	1.11709	0.851886	0.688662	5.1946	17.5073	11.9814	5.41764	0.828189
BnLRR-RLK-3C-18	3.15751	2.40544	6.29503	4.68343	3.46985	3.03385	4.36766	3.85807	12.3144
BnLRR-RLK-10A-3	10.2987	8.25312	5.04037	15.662	8.49575	9.49408	11.3509	10.2065	9.57616
BnLRR-RLK-3C-33	9.24292	1.4325	1.56256	1.99655	7.37086	3.08771	3.55246	2.98396	1.607
BnLRR-RLK-8C-14	18.2903	19.302	23.1723	23.0859	11.1895	8.64355	12.8492	48.2101	40.6829
BnLRR-RLK-8A-12	1.6372	2.30665	1.48233	1.01541	0.316775	1.57173	2.68018	11.7987	16.8402
BnLRR-RLK-1C-17	8.45879	1.28743	2.4335	5.7863	12.8231	13.0253	12.1625	5.39122	3.00334
BnLRR-RLK-1A-26	5.19029	3.5792	5.91487	3.0479	6.14998	19.0292	4.85679	17.4196	16.3666
BnLRR-RLK-7C-25	5.88837	0.773507	2.57717	3.07018	8.57457	4.97816	3.09236	3.43448	3.66028
BnLRR-RLK-3A-8	12.173	19.7987	4.43056	36.9294	4.51425	16.5385	6.62381	56.7321	16.8681
BnLRR-RLK-6A-15	32.4394	5.75967	19.5365	21.7616	37.3691	18.6407	31.5346	14.9083	18.558
BnLRR-RLK-9C-18	0.870345	1.86173	9.14103	2.11507	1.31072	0.759099	0.815725	0.880626	4.75072
BnLRR-RLK-2A-17	7.85446	9.15793	13.7435	7.91315	6.50983	19.3256	9.47147	8.67147	27.3504
BnLRR-RLK-5A-17	2.21533	2.02895	2.45397	1.10927	2.16443	3.44832	2.64038	1.53664	12.0984
BnLRR-RLK-1A-1	3.09463	1.50661	4.17996	4.15593	3.95585	8.28872	7.78243	1.98893	8.19143
BnLRR-RLK-7C-13	1.73258	1.47401	9.1537	3.82402	1.98268	3.4669	0.977889	1.02106	14.2144
BnLRR-RLK-6A-24	18.9836	15.4434	15.9646	36.2058	22.4577	28.7867	36.9349	16.4196	28.4646
BnLRR-RLK-6C-17	13.6284	7.86884	10.1396	13.534	8.98786	16.7308	26.0774	12.4509	34.9538
BnLRR-RLK-3A-9	13.8734	4.2991	2.66302	7.64472	11.4535	27.1689	19.3507	15.3612	6.30781
BnLRR-RLK-1C-16	5.98326	1.60928	3.60048	3.95553	7.95444	3.41184	5.81443	3.11255	2.27081
BnLRR-RLK-6A-27	3.11556	1.57463	12.3026	3.76916	3.46792	5.09844	1.72422	0.928178	5.51794
BnLRR-RLK-3C-29	12.0914	2.87219	7.43495	8.5038	19.3419	9.6468	17.748	9.21665	4.54567
BnLRR-RLK-3A-25	11.3834	3.64336	2.92815	5.20264	10.1477	5.21774	5.24804	5.36703	4.02906
BnLRR-RLK-10A-5	0.897158	1.44204	12.2917	1.86321	1.73128	1.02713	1.79316	0.550538	2.63282
BnLRR-RLK-1C-27	1.62609	4.64175	5.05258	7.05535	1.55142	8.35027	1.8143	9.48812	6.39075
BnLRR-RLK-2C-12	4.50446	13.9106	18.5987	15.608	11.6678	13.2423	15.9752	2.64614	10.4731
BnLRR-RLK-3C-17	22.0604	2.16731	8.25598	7.15519	24.1093	8.32018	18.5357	10.5205	7.19514
BnLRR-RLK-3A-23	10.395	2.21069	3.7045	7.28278	16.7247	18.4588	17.6231	5.91554	3.96402
BnLRR-RLK-7C-28	9.3388	1.62106	4.08025	11.7994	12.893	21.9963	16.4	6.50883	7.35934
BnLRR-RLK-1A-21	7.42681	3.49826	5.06126	4.7372	7.11804	23.8289	11.6277	6.68018	28.972
BnLRR-RLK-1A-8	3.74766	12.3611	14.7346	46.512	3.8369	13.1577	13.3624	12.0324	23.8487
BnLRR-RLK-5C-10	8.81362	0.267396	0.418299	3.562	6.5856	5.04882	3.18033	3.18379	0.616442
BnLRR-RLK-4C-22	7.57104	0.644627	0.311694	1.12597	4.31462	2.09225	1.33705	3.07359	4.25851
BnLRR-RLK-8A-5	12.7199	0.616276	0.262967	0.629344	7.34783	6.80302	3.20989	5.54722	0.542653
BnLRR-RLK-1C-6	5.45388	7.92691	8.59212	11.359	6.46137	6.71306	9.02299	15.2281	9.75472
BnLRR-RLK-4A-10	7.67909	3.51353	4.52379	4.57576	8.32714	5.89918	11.462	9.38833	8.50627
BnLRR-RLK-1C-10	4.83266	9.55641	13.62	6.33405	8.34386	4.28481	8.90014	4.20785	13.8165
BnLRR-RLK-8A-11	5.5963	1.70359	10.5255	9.40177	14.2692	7.4555	14.3816	6.99036	7.11258
BnLRR-RLK-7C-32	4.45834	9.21622	13.6192	10.2684	15.3023	22.0409	20.3564	2.76193	10.8055
BnLRR-RLK-9C-24	2.63371	0.2538	0.422147	0.913115	4.89347	7.86824	3.52752	1.00433	0.664938
BnLRR-RLK-9A-20	8.48951	10.964	14.5077	22.054	6.36548	8.90932	8.32626	18.0802	35.5162
BnLRR-RLK-3A-13	5.27729	1.82267	4.55125	1.81908	4.02843	7.20446	3.83511	5.73612	7.32178
BnLRR-RLK-9A-8	14.0495	5.63447	5.58387	7.97212	11.4008	5.61352	10.5921	9.93202	6.47816
BnLRR-RLK-2C-21	11.6045	3.37577	2.37193	4.43732	10.8997	12.4565	10.3003	9.89698	4.88626
BnLRR-RLK-9A-16	6.0931	4.59085	2.33789	1.63553	7.89946	8.3802	7.82991	2.07098	4.90787
BnLRR-RLK-9A-13	9.55921	0.423227	1.15181	3.43721	8.33144	5.70607	5.70433	4.39109	0.955736
BnLRR-RLK-5A-3	6.36229	1.05923	1.8322	2.64983	9.59342	1.72576	3.88453	5.48796	0.708913
BnLRR-RLK-4C-12	6.80228	2.14782	1.4157	4.68205	4.20358	6.9144	9.40815	5.2063	8.58844
BnLRR-RLK-6C-9	2.64456	5.63093	2.03578	1.30338	2.4766	2.71498	2.01589	8.4549	7.84508
BnLRR-RLK-2A-7	3.5466	20.3667	20.3883	20.4933	12.5868	13.2427	16.7189	2.12386	12.3903
BnLRR-RLK-9C-21	0.757378	5.65905	4.38039	8.42851	5.70998	3.64242	4.54742	0.35863	2.69358
BnLRR-RLK-9A-2	9.8443	1.73712	0.332246	1.72437	7.35326	2.36402	3.42432	7.73862	1.60734
BnLRR-RLK-7A-12	9.48206	1.76332	2.62015	4.29608	7.47479	6.50597	5.84937	6.53005	2.80381
BnLRR-RLK-3C-9	8.45004	7.16801	8.2647	27.7128	10.7141	9.21774	5.07389	18.1986	3.02269
BnLRR-RLK-1A-14	9.76809	3.5022	7.03113	9.49594	12.1169	6.21128	9.55157	7.4826	3.9289
BnLRR-RLK-2A-14	0.0444236	0.612165	0.330928	0.494037	0.03477	1.21214	4.79625	0.569158	31.0686
BnLRR-RLK-5A-18	3.01071	2.27733	3.04082	2.19821	1.60531	3.94882	4.18204	1.90966	10.4684
BnLRR-RLK-3C-30	4.4775	0.475539	2.05544	1.4978	5.60403	5.84944	5.77812	2.01701	1.82844
BnLRR-RLK-4A-2	8.93651	3.46762	1.9517	7.54274	4.03421	8.98853	7.48627	6.74502	6.54474
BnLRR-RLK-8A-6	2.32472	2.90853	4.30331	5.58946	2.58896	2.16386	3.9854	8.27944	6.47503
BnLRR-RLK-5C-2	2.9324	3.19711	7.27565	6.66902	3.39696	2.25619	2.81648	3.00601	6.80964
BnLRR-RLK-6C-14	5.8052	2.91848	2.0518	2.16261	3.48444	3.14055	5.10995	6.16852	9.1511
BnLRR-RLK-6A-13	4.57232	5.92394	3.79535	10.3307	4.50679	4.43438	5.208	7.39791	6.38295
BnLRR-RLK-6C-12	20.1853	6.35208	11.8862	11.6187	12.0709	17.6683	5.79467	16.2534	2.71167
BnLRR-RLK-3A-3	9.80602	6.90378	1.11377	6.04823	9.01351	6.86199	4.53966	15.6124	6.2699
BnLRR-RLK-1C-21	6.98121	3.65758	5.16545	4.63105	6.74899	18.8303	7.66159	7.74102	20.2232
BnLRR-RLK-6C-22	8.24656	5.063	2.22807	7.78823	4.82926	6.08307	4.35942	9.95843	6.86222
BnLRR-RLK-1C-14	2.07111	1.13326	0.715903	0.878227	4.16865	1.3902	13.2856	2.5732	4.96731
BnLRR-RLK-7C-24	5.03239	6.81525	10.664	12.6136	7.16742	6.19783	8.65684	16.6771	9.92221
BnLRR-RLK-1A-20	11.3595	1.2412	0.552731	0.936471	10.3608	5.43703	2.79794	5.07008	0.303205
BnLRR-RLK-5A-10	4.57521	8.26361	1.96059	17.4298	2.34935	5.74378	3.24023	40.4016	6.74537

## Sheet: Supplementary Table 9
New nomenclature of BRI1-like receptor family genes in B. napus, A. thaliana and rice.
Name	Rename
BnLRR-RLK-5C-16	BnBRL3-5C
BnLRR-RLK-5A-15	BnBRL3-5A
BnLRR-RLK-3C-40	BnBRL1-3C
BnLRR-RLK-8A-1	BnBRL1-8A
BnLRR-RLK-6A-30	BnBRI1.b
BnLRR-RLK-7C-32	BnBRI1.f
BnLRR-RLK-1C-2	BnBRI1.d
BnLRR-RLK-1A-1	BnBRI1.a
BnLRR-RLK-8A-10	BnBRI1.c
BnLRR-RLK-3C-30	BnBRI1.e
BnLRR-RLK-7C-18	BnBRL2-7C
BnLRR-RLK-6A-22	BnBRL2-6A
Os10t0114400	OsBRL2
Os09t0293500	OsBRL1
Os08t0342300	OsBRL3
Os01t0718300	OsBRI1
